# Supplementary material for: Genetic Diversity and Recombination Analysis of Canine Parvoviruses Prevalent in Central and Eastern China, from 2020 to 2023
Source: Microorganisms. 2024 Oct 29;12(11):2173. doi: 10.3390/microorganisms12112173 (PMC11596317; doi:10.3390/microorganisms12112173)
Supplement: Supplementary file 1 [file microorganisms-12-02173-s001.zip]

Archive with 2 entries (2 files):
- Supplementary material S2.xls
- Supplementary Tables.pdf
