# Supplementary material for: Genetic Diversity and Recombination Analysis of Canine Parvoviruses Prevalent in Central and Eastern China, from 2020 to 2023
Source: Microorganisms. 2024 Oct 29;12(11):2173. doi: 10.3390/microorganisms12112173 (PMC11596317; doi:10.3390/microorganisms12112173)
Supplement: Supplementary file 1 [file microorganisms-12-02173-s001.zip › Supplementary material S2.xls]

## Sheet: Figure 1a
The pairwise identities (%) matrix of VP2 of 36 strains from Anhui province and reference strains
Identity = A/(A+B). A:the counts of same site in alignment locus; B: the counts of different site in alignment locus.
	AH2001	AH2002	AH2003	AH2004	AH2005	AH2006	AH2007	AH2008	AH2009	AH2101	AH2102	AH2103	AH2104	AH2105	AH2106	AH2107	AH2108	AH2109	AH2110	AH2201	AH2202	AH2203	AH2204	AH2205	AH2206	AH2207	AH2208	AH2301	AH2302	AH2303	AH2304	AH2305	M38245	FJ197846	EU914139	M24003	M74849	AF306444	AY742933	KJ438805	KY386852	DQ025950	EU009203	JQ268284	JQ743894	KC881278	AB054221	EF599097	KT156832
AH2001	100	99.6	98.86	98.97	99.72	99.66	99.49	98.8	99.72	99.72	99.49	94.3	98.86	99.6	96.3	97.21	96.75	98.86	99.6	99.37	99.54	97.38	99.66	95.9	99.54	99.15	98.8	99.6	99.2	98.35	99.6	99.49	98.69	98.52	98.35	98.92	98.92	98.35	98.86	98.97	99.03	98.86	98.8	98.97	98.8	98.92	99.03	98.86	99.43
AH2002	99.6	100	98.92	99.03	99.77	99.72	99.54	98.86	99.77	99.77	99.54	94.25	98.92	99.66	96.35	97.26	96.81	98.92	99.66	99.43	99.6	97.44	99.72	95.95	99.49	99.2	98.86	99.66	99.26	98.4	99.66	99.54	98.75	98.58	98.4	98.97	98.97	98.4	98.92	99.03	99.09	98.92	98.86	99.03	98.86	98.97	99.09	98.92	99.49
AH2003	98.86	98.92	100	99.66	99.03	98.97	99.15	99.6	99.03	99.03	98.92	93.56	98.18	99.03	95.67	97.95	97.15	99.77	99.03	98.69	98.86	98.18	98.97	95.84	98.75	99.03	99.6	98.92	98.97	98.01	99.03	98.8	99.03	98.86	98.69	99.26	99.15	98.58	99.32	99.77	99.83	99.54	99.49	99.66	99.49	99.6	99.26	99.2	99.32
AH2004	98.97	99.03	99.66	100	99.15	99.09	99.26	99.6	99.15	99.15	99.03	93.68	98.29	99.15	95.73	97.95	97.09	99.66	99.15	98.8	98.97	98.18	99.09	95.9	98.86	99.15	99.6	99.03	99.09	98.12	99.15	98.92	99.03	98.86	98.69	99.26	99.26	98.69	99.32	99.77	99.83	99.54	99.49	99.77	99.6	99.72	99.37	99.32	99.43
AH2005	99.72	99.77	99.03	99.15	100	99.83	99.66	98.97	99.89	99.89	99.66	94.36	99.03	99.77	96.47	97.38	96.92	99.03	99.77	99.54	99.72	97.55	99.83	96.07	99.6	99.32	98.97	99.77	99.37	98.52	99.77	99.66	98.86	98.69	98.52	99.09	99.09	98.52	99.03	99.15	99.2	99.03	98.97	99.15	98.97	99.09	99.2	99.03	99.6
AH2006	99.66	99.72	98.97	99.09	99.83	100	99.6	98.92	99.94	99.83	99.6	94.3	98.97	99.72	96.41	97.32	96.87	98.97	99.72	99.49	99.66	97.49	99.77	96.01	99.54	99.26	98.92	99.72	99.32	98.46	99.72	99.6	98.8	98.63	98.46	99.03	99.03	98.46	98.97	99.09	99.15	98.97	98.92	99.09	98.92	99.03	99.15	98.97	99.54
AH2007	99.49	99.54	99.15	99.26	99.66	99.6	100	99.09	99.66	99.66	99.54	94.13	98.8	99.66	96.24	97.49	96.92	99.15	99.66	99.32	99.49	97.66	99.6	96.18	99.37	99.43	99.09	99.54	99.49	98.52	99.66	99.43	98.86	98.69	98.52	99.09	99.09	98.52	99.03	99.26	99.32	99.15	99.09	99.26	99.09	99.2	99.2	99.15	99.72
AH2008	98.8	98.86	99.6	99.6	98.97	98.92	99.09	100	98.97	98.97	98.86	93.5	98.12	98.97	95.56	98.01	97.04	99.6	98.97	98.63	98.8	98.12	98.92	95.73	98.69	98.97	99.54	98.86	98.92	97.95	98.97	98.75	98.97	98.8	98.63	99.2	99.09	98.52	99.26	99.72	99.77	99.49	99.43	99.6	99.43	99.54	99.2	99.15	99.26
AH2009	99.72	99.77	99.03	99.15	99.89	99.94	99.66	98.97	100	99.89	99.66	94.36	99.03	99.77	96.47	97.38	96.92	99.03	99.77	99.54	99.72	97.55	99.83	96.07	99.6	99.32	98.97	99.77	99.37	98.52	99.77	99.66	98.86	98.69	98.52	99.09	99.09	98.52	99.03	99.15	99.2	99.03	98.97	99.15	98.97	99.09	99.2	99.03	99.6
AH2101	99.72	99.77	99.03	99.15	99.89	99.83	99.66	98.97	99.89	100	99.66	94.36	99.03	99.77	96.47	97.38	96.92	99.03	99.77	99.54	99.72	97.55	99.94	96.07	99.6	99.32	98.97	99.77	99.37	98.52	99.77	99.66	98.86	98.69	98.52	99.09	99.09	98.52	99.03	99.15	99.2	99.03	98.97	99.15	98.97	99.09	99.2	99.03	99.6
AH2102	99.49	99.54	98.92	99.03	99.66	99.6	99.54	98.86	99.66	99.66	100	94.13	98.8	99.66	96.35	97.26	96.81	98.92	99.66	99.32	99.49	97.44	99.6	95.95	99.37	99.2	98.86	99.54	99.26	98.4	99.66	99.43	98.75	98.58	98.4	98.97	98.97	98.4	98.92	99.03	99.09	98.92	98.86	99.03	98.86	98.97	99.2	98.92	99.49
AH2103	94.3	94.25	93.56	93.68	94.36	94.3	94.13	93.5	94.36	94.36	94.13	100	94.02	94.25	93.16	91.91	91.62	93.56	94.25	94.02	94.19	93.5	94.3	90.66	94.36	93.85	93.5	94.36	94.07	93.05	94.25	94.13	93.56	93.39	93.22	93.79	93.79	93.22	93.73	93.68	93.73	93.73	93.68	93.68	93.5	93.62	93.9	93.73	94.07
AH2104	98.86	98.92	98.18	98.29	99.03	98.97	98.8	98.12	99.03	99.03	98.8	94.02	100	98.92	95.9	96.64	96.24	98.18	98.92	98.69	98.86	97.61	98.97	95.21	98.75	98.46	98.12	98.92	98.52	97.66	98.92	98.8	98.18	98.01	97.83	98.4	98.4	97.83	98.35	98.29	98.35	98.35	98.29	98.29	98.12	98.23	98.52	98.35	98.75
AH2105	99.6	99.66	99.03	99.15	99.77	99.72	99.66	98.97	99.77	99.77	99.66	94.25	98.92	100	96.35	97.49	96.92	99.03	99.77	99.43	99.6	97.55	99.72	96.07	99.49	99.32	98.97	99.66	99.37	98.52	99.77	99.54	98.86	98.69	98.52	99.09	99.09	98.58	99.03	99.15	99.2	99.03	98.97	99.15	98.97	99.09	99.2	99.03	99.6
AH2106	96.3	96.35	95.67	95.73	96.47	96.41	96.24	95.56	96.47	96.47	96.35	93.16	95.9	96.35	100	93.96	93.62	95.61	96.35	96.13	96.3	95.73	96.41	92.76	96.3	95.9	95.56	96.47	96.07	95.1	96.35	96.58	95.56	95.38	95.21	95.67	95.67	95.1	95.73	95.73	95.78	95.61	95.56	95.73	95.56	95.67	95.78	95.61	96.18
AH2107	97.21	97.26	97.95	97.95	97.38	97.32	97.49	98.01	97.38	97.38	97.26	91.91	96.64	97.49	93.96	100	95.56	97.95	97.38	97.04	97.21	96.47	97.32	94.13	97.09	97.44	97.89	97.26	97.44	96.35	97.38	97.15	97.49	97.32	97.26	97.72	97.61	97.04	97.78	98.06	98.12	98.01	97.95	97.95	97.78	97.89	97.72	97.66	97.66
AH2108	96.75	96.81	97.15	97.09	96.92	96.87	96.92	97.04	96.92	96.92	96.81	91.62	96.24	96.92	93.62	95.56	100	97.15	96.92	96.7	96.75	95.61	96.87	96.64	96.64	96.81	97.09	96.81	96.75	95.9	96.92	96.7	97.95	98.12	97.49	97.61	97.49	96.92	97.55	97.21	97.26	97.55	97.49	97.09	96.92	97.04	97.49	97.44	96.98
AH2109	98.86	98.92	99.77	99.66	99.03	98.97	99.15	99.6	99.03	99.03	98.92	93.56	98.18	99.03	95.61	97.95	97.15	100	99.03	98.69	98.86	98.18	98.97	95.84	98.75	99.03	99.6	98.92	98.97	98.01	99.03	98.8	99.03	98.86	98.69	99.26	99.15	98.58	99.32	99.77	99.83	99.54	99.49	99.66	99.49	99.6	99.26	99.2	99.32
AH2110	99.6	99.66	99.03	99.15	99.77	99.72	99.66	98.97	99.77	99.77	99.66	94.25	98.92	99.77	96.35	97.38	96.92	99.03	100	99.43	99.6	97.55	99.72	96.07	99.49	99.32	98.97	99.66	99.37	98.52	99.77	99.54	98.86	98.69	98.52	99.09	99.09	98.52	99.03	99.15	99.2	99.03	98.97	99.15	98.97	99.09	99.2	99.03	99.6
AH2201	99.37	99.43	98.69	98.8	99.54	99.49	99.32	98.63	99.54	99.54	99.32	94.02	98.69	99.43	96.13	97.04	96.7	98.69	99.43	100	99.37	97.21	99.49	96.18	99.26	98.97	98.63	99.43	99.03	98.35	99.43	99.32	98.52	98.35	98.18	98.75	98.75	98.18	98.69	98.8	98.86	98.69	98.63	98.8	98.69	98.75	98.86	98.69	99.26
AH2202	99.54	99.6	98.86	98.97	99.72	99.66	99.49	98.8	99.72	99.72	99.49	94.19	98.86	99.6	96.3	97.21	96.75	98.86	99.6	99.37	100	97.38	99.66	95.9	99.43	99.15	98.8	99.6	99.2	98.35	99.6	99.49	98.69	98.52	98.35	98.92	98.92	98.46	98.86	98.97	99.03	98.86	98.8	98.97	98.8	98.92	99.03	98.86	99.43
AH2203	97.38	97.44	98.18	98.18	97.55	97.49	97.66	98.12	97.55	97.55	97.44	93.5	97.61	97.55	95.73	96.47	95.61	98.18	97.55	97.21	97.38	100	97.49	94.3	97.32	97.55	98.12	97.44	97.61	96.52	97.55	97.32	97.55	97.38	97.21	97.78	97.66	97.09	97.83	98.29	98.35	98.06	98.01	98.18	98.01	98.12	97.78	97.72	97.83
AH2204	99.66	99.72	98.97	99.09	99.83	99.77	99.6	98.92	99.83	99.94	99.6	94.3	98.97	99.72	96.41	97.32	96.87	98.97	99.72	99.49	99.66	97.49	100	96.01	99.54	99.26	98.92	99.72	99.32	98.46	99.72	99.6	98.8	98.63	98.46	99.03	99.03	98.46	98.97	99.09	99.15	98.97	98.92	99.09	98.92	99.03	99.15	98.97	99.54
AH2205	95.9	95.95	95.84	95.9	96.07	96.01	96.18	95.73	96.07	96.07	95.95	90.66	95.21	96.07	92.76	94.13	96.64	95.84	96.07	96.18	95.9	94.3	96.01	100	95.78	96.41	95.78	96.07	96.01	95.04	96.07	95.84	95.44	95.27	95.1	95.67	95.67	95.1	95.73	95.9	95.95	95.84	95.78	95.9	95.73	95.84	95.78	95.73	96.47
AH2206	99.54	99.49	98.75	98.86	99.6	99.54	99.37	98.69	99.6	99.6	99.37	94.36	98.75	99.49	96.3	97.09	96.64	98.75	99.49	99.26	99.43	97.32	99.54	95.78	100	99.03	98.69	99.49	99.09	98.35	99.49	99.37	98.58	98.4	98.23	98.8	98.8	98.23	98.75	98.86	98.92	98.75	98.69	98.86	98.69	98.8	98.92	98.75	99.32
AH2207	99.15	99.2	99.03	99.15	99.32	99.26	99.43	98.97	99.32	99.32	99.2	93.85	98.46	99.32	95.9	97.44	96.81	99.03	99.32	98.97	99.15	97.55	99.26	96.41	99.03	100	98.97	99.2	99.32	98.29	99.32	99.09	98.63	98.46	98.29	98.86	98.86	98.29	98.92	99.15	99.2	99.03	98.97	99.15	98.97	99.09	98.97	98.92	99.72
AH2208	98.8	98.86	99.6	99.6	98.97	98.92	99.09	99.54	98.97	98.97	98.86	93.5	98.12	98.97	95.56	97.89	97.09	99.6	98.97	98.63	98.8	98.12	98.92	95.78	98.69	98.97	100	98.86	98.92	97.95	98.97	98.75	98.97	98.8	98.63	99.2	99.09	98.52	99.26	99.72	99.77	99.49	99.43	99.6	99.43	99.54	99.2	99.15	99.26
AH2301	99.6	99.66	98.92	99.03	99.77	99.72	99.54	98.86	99.77	99.77	99.54	94.36	98.92	99.66	96.47	97.26	96.81	98.92	99.66	99.43	99.6	97.44	99.72	96.07	99.49	99.2	98.86	100	99.26	98.4	99.66	99.54	98.75	98.58	98.4	98.97	98.97	98.4	98.92	99.03	99.09	98.92	98.86	99.03	98.86	98.97	99.09	98.92	99.49
AH2302	99.2	99.26	98.97	99.09	99.37	99.32	99.49	98.92	99.37	99.37	99.26	94.07	98.52	99.37	96.07	97.44	96.75	98.97	99.37	99.03	99.2	97.61	99.32	96.01	99.09	99.32	98.92	99.26	100	98.23	99.37	99.15	98.69	98.52	98.35	98.92	98.92	98.35	98.97	99.09	99.15	99.09	99.03	99.09	99.03	99.03	99.03	98.97	99.54
AH2303	98.35	98.4	98.01	98.12	98.52	98.46	98.52	97.95	98.52	98.52	98.4	93.05	97.66	98.52	95.1	96.35	95.9	98.01	98.52	98.35	98.35	96.52	98.46	95.04	98.35	98.29	97.95	98.4	98.23	100	98.52	98.29	97.83	97.66	97.49	98.06	98.06	97.49	98.01	98.12	98.18	98.01	97.95	98.12	97.95	98.06	98.18	98.01	98.58
AH2304	99.6	99.66	99.03	99.15	99.77	99.72	99.66	98.97	99.77	99.77	99.66	94.25	98.92	99.77	96.35	97.38	96.92	99.03	99.77	99.43	99.6	97.55	99.72	96.07	99.49	99.32	98.97	99.66	99.37	98.52	100	99.54	98.86	98.69	98.52	99.09	99.09	98.52	99.03	99.15	99.2	99.03	98.97	99.15	98.97	99.09	99.2	99.03	99.6
AH2305	99.49	99.54	98.8	98.92	99.66	99.6	99.43	98.75	99.66	99.66	99.43	94.13	98.8	99.54	96.58	97.15	96.7	98.8	99.54	99.32	99.49	97.32	99.6	95.84	99.37	99.09	98.75	99.54	99.15	98.29	99.54	100	98.63	98.46	98.29	98.86	98.86	98.29	98.92	98.92	98.97	98.8	98.75	98.92	98.75	98.86	98.97	98.8	99.37
M38245	98.69	98.75	99.03	99.03	98.86	98.8	98.86	98.97	98.86	98.86	98.75	93.56	98.18	98.86	95.56	97.49	97.95	99.03	98.86	98.52	98.69	97.55	98.8	95.44	98.58	98.63	98.97	98.75	98.69	97.83	98.86	98.63	100	99.83	99.54	99.66	99.54	98.97	99.49	99.15	99.2	99.49	99.43	99.03	98.86	98.97	99.43	99.37	98.92
FJ197846	98.52	98.58	98.86	98.86	98.69	98.63	98.69	98.8	98.69	98.69	98.58	93.39	98.01	98.69	95.38	97.32	98.12	98.86	98.69	98.35	98.52	97.38	98.63	95.27	98.4	98.46	98.8	98.58	98.52	97.66	98.69	98.46	99.83	100	99.37	99.49	99.37	98.8	99.32	98.97	99.03	99.32	99.26	98.86	98.69	98.8	99.26	99.2	98.75
EU914139	98.35	98.4	98.69	98.69	98.52	98.46	98.52	98.63	98.52	98.52	98.4	93.22	97.83	98.52	95.21	97.26	97.49	98.69	98.52	98.18	98.35	97.21	98.46	95.1	98.23	98.29	98.63	98.4	98.35	97.49	98.52	98.29	99.54	99.37	100	99.32	99.2	98.63	99.15	98.8	98.86	99.15	99.09	98.69	98.52	98.63	99.09	99.03	98.58
M24003	98.92	98.97	99.26	99.26	99.09	99.03	99.09	99.2	99.09	99.09	98.97	93.79	98.4	99.09	95.67	97.72	97.61	99.26	99.09	98.75	98.92	97.78	99.03	95.67	98.8	98.86	99.2	98.97	98.92	98.06	99.09	98.86	99.66	99.49	99.32	100	99.77	99.2	99.72	99.37	99.43	99.72	99.66	99.26	99.09	99.2	99.66	99.6	99.15
M74849	98.92	98.97	99.15	99.26	99.09	99.03	99.09	99.09	99.09	99.09	98.97	93.79	98.4	99.09	95.67	97.61	97.49	99.15	99.09	98.75	98.92	97.66	99.03	95.67	98.8	98.86	99.09	98.97	98.92	98.06	99.09	98.86	99.54	99.37	99.2	99.77	100	99.26	99.6	99.26	99.32	99.6	99.54	99.37	99.09	99.32	99.66	99.72	99.15
AF306444	98.35	98.4	98.58	98.69	98.52	98.46	98.52	98.52	98.52	98.52	98.4	93.22	97.83	98.58	95.1	97.04	96.92	98.58	98.52	98.18	98.46	97.09	98.46	95.1	98.23	98.29	98.52	98.4	98.35	97.49	98.52	98.29	98.97	98.8	98.63	99.2	99.26	100	99.03	98.69	98.75	99.03	98.97	98.75	98.52	98.69	99.09	99.09	98.58
AY742933	98.86	98.92	99.32	99.32	99.03	98.97	99.03	99.26	99.03	99.03	98.92	93.73	98.35	99.03	95.73	97.78	97.55	99.32	99.03	98.69	98.86	97.83	98.97	95.73	98.75	98.92	99.26	98.92	98.97	98.01	99.03	98.92	99.49	99.32	99.15	99.72	99.6	99.03	100	99.43	99.49	99.77	99.72	99.32	99.15	99.26	99.6	99.54	99.2
KJ438805	98.97	99.03	99.77	99.77	99.15	99.09	99.26	99.72	99.15	99.15	99.03	93.68	98.29	99.15	95.73	98.06	97.21	99.77	99.15	98.8	98.97	98.29	99.09	95.9	98.86	99.15	99.72	99.03	99.09	98.12	99.15	98.92	99.15	98.97	98.8	99.37	99.26	98.69	99.43	100	99.94	99.66	99.6	99.77	99.6	99.72	99.37	99.32	99.43
KY386852	99.03	99.09	99.83	99.83	99.2	99.15	99.32	99.77	99.2	99.2	99.09	93.73	98.35	99.2	95.78	98.12	97.26	99.83	99.2	98.86	99.03	98.35	99.15	95.95	98.92	99.2	99.77	99.09	99.15	98.18	99.2	98.97	99.2	99.03	98.86	99.43	99.32	98.75	99.49	99.94	100	99.72	99.66	99.83	99.66	99.77	99.43	99.37	99.49
DQ025950	98.86	98.92	99.54	99.54	99.03	98.97	99.15	99.49	99.03	99.03	98.92	93.73	98.35	99.03	95.61	98.01	97.55	99.54	99.03	98.69	98.86	98.06	98.97	95.84	98.75	99.03	99.49	98.92	99.09	98.01	99.03	98.8	99.49	99.32	99.15	99.72	99.6	99.03	99.77	99.66	99.72	100	99.94	99.54	99.37	99.49	99.72	99.66	99.32
EU009203	98.8	98.86	99.49	99.49	98.97	98.92	99.09	99.43	98.97	98.97	98.86	93.68	98.29	98.97	95.56	97.95	97.49	99.49	98.97	98.63	98.8	98.01	98.92	95.78	98.69	98.97	99.43	98.86	99.03	97.95	98.97	98.75	99.43	99.26	99.09	99.66	99.54	98.97	99.72	99.6	99.66	99.94	100	99.49	99.32	99.43	99.66	99.6	99.26
JQ268284	98.97	99.03	99.66	99.77	99.15	99.09	99.26	99.6	99.15	99.15	99.03	93.68	98.29	99.15	95.73	97.95	97.09	99.66	99.15	98.8	98.97	98.18	99.09	95.9	98.86	99.15	99.6	99.03	99.09	98.12	99.15	98.92	99.03	98.86	98.69	99.26	99.37	98.75	99.32	99.77	99.83	99.54	99.49	100	99.6	99.83	99.37	99.43	99.43
JQ743894	98.8	98.86	99.49	99.6	98.97	98.92	99.09	99.43	98.97	98.97	98.86	93.5	98.12	98.97	95.56	97.78	96.92	99.49	98.97	98.69	98.8	98.01	98.92	95.73	98.69	98.97	99.43	98.86	99.03	97.95	98.97	98.75	98.86	98.69	98.52	99.09	99.09	98.52	99.15	99.6	99.66	99.37	99.32	99.6	100	99.54	99.2	99.15	99.26
KC881278	98.92	98.97	99.6	99.72	99.09	99.03	99.2	99.54	99.09	99.09	98.97	93.62	98.23	99.09	95.67	97.89	97.04	99.6	99.09	98.75	98.92	98.12	99.03	95.84	98.8	99.09	99.54	98.97	99.03	98.06	99.09	98.86	98.97	98.8	98.63	99.2	99.32	98.69	99.26	99.72	99.77	99.49	99.43	99.83	99.54	100	99.32	99.37	99.37
AB054221	99.03	99.09	99.26	99.37	99.2	99.15	99.2	99.2	99.2	99.2	99.2	93.9	98.52	99.2	95.78	97.72	97.49	99.26	99.2	98.86	99.03	97.78	99.15	95.78	98.92	98.97	99.2	99.09	99.03	98.18	99.2	98.97	99.43	99.26	99.09	99.66	99.66	99.09	99.6	99.37	99.43	99.72	99.66	99.37	99.2	99.32	100	99.6	99.26
EF599097	98.86	98.92	99.2	99.32	99.03	98.97	99.15	99.15	99.03	99.03	98.92	93.73	98.35	99.03	95.61	97.66	97.44	99.2	99.03	98.69	98.86	97.72	98.97	95.73	98.75	98.92	99.15	98.92	98.97	98.01	99.03	98.8	99.37	99.2	99.03	99.6	99.72	99.09	99.54	99.32	99.37	99.66	99.6	99.43	99.15	99.37	99.6	100	99.2
KT156832	99.43	99.49	99.32	99.43	99.6	99.54	99.72	99.26	99.6	99.6	99.49	94.07	98.75	99.6	96.18	97.66	96.98	99.32	99.6	99.26	99.43	97.83	99.54	96.47	99.32	99.72	99.26	99.49	99.54	98.58	99.6	99.37	98.92	98.75	98.58	99.15	99.15	98.58	99.2	99.43	99.49	99.32	99.26	99.43	99.26	99.37	99.26	99.2	100
GU380303	99.2	99.26	99.54	99.66	99.37	99.32	99.49	99.49	99.37	99.37	99.26	93.9	98.52	99.37	95.95	97.89	97.21	99.54	99.37	99.03	99.2	98.06	99.32	96.24	99.09	99.49	99.49	99.26	99.32	98.35	99.37	99.15	99.15	98.97	98.8	99.37	99.37	98.8	99.43	99.66	99.72	99.54	99.49	99.66	99.49	99.6	99.37	99.43	99.77
FJ005202	99.03	99.09	99.15	99.26	99.2	99.15	99.2	99.09	99.2	99.2	99.09	93.9	98.52	99.2	95.78	97.61	97.49	99.15	99.2	98.86	99.03	97.66	99.15	95.78	98.92	98.97	99.09	99.09	99.03	98.29	99.2	98.97	99.43	99.26	99.09	99.66	99.66	99.09	99.6	99.26	99.32	99.6	99.54	99.26	99.09	99.2	99.66	99.6	99.26
KF149963	98.97	99.03	99.09	99.2	99.15	99.09	99.15	99.03	99.15	99.15	99.03	93.85	98.46	99.15	95.73	97.55	97.44	99.09	99.15	98.8	98.97	97.61	99.09	95.73	98.86	98.92	99.03	99.03	98.97	98.23	99.15	98.92	99.37	99.2	99.03	99.6	99.6	99.03	99.54	99.2	99.26	99.54	99.49	99.2	99.03	99.15	99.6	99.54	99.2
KF149984	99.03	99.09	99.15	99.26	99.2	99.15	99.2	99.09	99.2	99.2	99.09	93.9	98.52	99.2	95.78	97.61	97.49	99.15	99.2	98.86	99.03	97.66	99.15	95.78	98.92	98.97	99.09	99.09	99.03	98.29	99.2	98.97	99.43	99.26	99.09	99.66	99.66	99.09	99.6	99.26	99.32	99.6	99.54	99.26	99.09	99.2	99.66	99.6	99.26
FJ005204	99.09	99.15	99.2	99.32	99.26	99.2	99.26	99.15	99.26	99.26	99.15	93.96	98.58	99.26	95.84	97.66	97.55	99.2	99.26	98.92	99.09	97.72	99.2	95.84	98.97	99.03	99.15	99.15	99.09	98.35	99.26	99.03	99.49	99.32	99.15	99.72	99.72	99.15	99.66	99.32	99.37	99.66	99.6	99.32	99.15	99.26	99.72	99.66	99.32
KC196108	99.03	99.09	99.15	99.26	99.2	99.15	99.2	99.09	99.2	99.2	99.09	93.9	98.52	99.2	95.78	97.61	97.49	99.15	99.2	98.86	99.03	97.66	99.15	95.78	98.92	98.97	99.09	99.09	99.03	98.29	99.2	98.97	99.43	99.26	99.09	99.66	99.66	99.09	99.6	99.26	99.32	99.6	99.54	99.26	99.09	99.2	99.66	99.6	99.26
KF149962	99.03	99.09	99.15	99.26	99.2	99.15	99.2	99.09	99.2	99.2	99.09	93.9	98.52	99.2	95.78	97.61	97.49	99.15	99.2	98.86	99.03	97.66	99.15	95.78	98.92	98.97	99.09	99.09	99.03	98.29	99.2	98.97	99.43	99.26	99.09	99.66	99.66	99.09	99.6	99.26	99.32	99.6	99.54	99.26	99.09	99.2	99.66	99.6	99.26
ON323043	99.43	99.49	98.75	98.86	99.6	99.54	99.37	98.69	99.6	99.6	99.37	94.19	98.75	99.49	96.3	97.09	96.64	98.75	99.49	99.26	99.43	97.26	99.54	95.78	99.32	99.03	98.69	99.6	99.09	98.23	99.49	99.49	98.58	98.4	98.23	98.8	98.8	98.23	98.75	98.86	98.92	98.75	98.69	98.86	98.69	98.8	98.92	98.75	99.32
ON323042	99.54	99.6	98.86	98.97	99.72	99.66	99.49	98.8	99.72	99.72	99.49	94.19	98.86	99.6	96.41	97.32	96.75	98.86	99.6	99.37	99.54	97.38	99.66	95.9	99.43	99.15	98.8	99.72	99.2	98.35	99.6	99.49	98.69	98.52	98.35	98.92	98.92	98.35	98.86	98.97	99.03	98.86	98.8	98.97	98.8	98.92	99.03	98.86	99.43
OQ868522	99.6	99.66	99.03	99.15	99.77	99.72	99.66	98.97	99.77	99.77	99.66	94.25	98.92	99.77	96.35	97.38	96.92	99.03	99.77	99.43	99.6	97.55	99.72	96.07	99.49	99.32	98.97	99.66	99.37	98.52	99.77	99.54	98.86	98.69	98.52	99.09	99.09	98.52	99.03	99.15	99.2	99.03	98.97	99.15	98.97	99.09	99.2	99.03	99.6
OQ868523	99.54	99.6	98.86	98.97	99.72	99.66	99.49	98.8	99.72	99.72	99.49	94.19	98.86	99.6	96.3	97.21	96.75	98.86	99.6	99.37	99.54	97.38	99.66	95.9	99.43	99.15	98.8	99.6	99.2	98.35	99.6	99.49	98.69	98.52	98.35	98.92	98.92	98.35	98.86	98.97	99.03	98.86	98.8	98.97	98.8	98.92	99.03	98.86	99.43
OQ868524	99.72	99.77	99.15	99.26	99.89	99.83	99.77	99.09	99.89	99.89	99.77	94.36	99.03	99.89	96.47	97.49	97.04	99.15	99.89	99.54	99.72	97.66	99.83	96.18	99.6	99.43	99.09	99.77	99.49	98.63	99.89	99.66	98.97	98.8	98.63	99.2	99.2	98.63	99.15	99.26	99.32	99.15	99.09	99.26	99.09	99.2	99.32	99.15	99.72
OQ868525	99.6	99.66	98.92	99.03	99.77	99.72	99.54	98.86	99.77	99.77	99.54	94.25	98.92	99.66	96.35	97.26	96.81	98.92	99.66	99.43	99.6	97.44	99.72	95.95	99.49	99.2	98.86	99.66	99.26	98.4	99.66	99.66	98.75	98.58	98.4	98.97	98.97	98.4	98.92	99.03	99.09	98.92	98.86	99.03	98.86	98.97	99.09	98.92	99.49
OQ868526	98.86	98.92	99.66	99.66	99.03	98.97	99.15	99.6	99.03	99.03	98.92	93.56	98.18	99.03	95.67	97.95	97.09	99.66	99.03	98.69	98.86	98.23	98.97	95.78	98.75	99.03	99.6	98.92	98.97	98.01	99.03	98.8	99.03	98.86	98.69	99.26	99.15	98.58	99.32	99.77	99.83	99.54	99.49	99.66	99.49	99.6	99.26	99.2	99.32
OQ868527	98.58	98.63	97.89	98.01	98.75	98.69	98.52	97.83	98.75	98.75	98.52	93.22	97.89	98.63	95.33	96.64	95.95	97.89	98.63	98.46	98.69	96.41	98.69	95.27	98.46	98.29	97.83	98.75	98.23	97.38	98.75	98.52	97.72	97.55	97.38	97.95	97.95	97.38	97.89	98.01	98.06	97.89	97.83	98.01	97.89	97.95	98.06	97.89	98.46
OQ868528	99.6	99.66	98.92	99.03	99.77	99.72	99.54	98.86	99.77	99.77	99.54	94.25	98.92	99.66	96.35	97.26	96.81	98.92	99.66	99.43	99.6	97.44	99.72	95.95	99.49	99.2	98.86	99.66	99.26	98.52	99.72	99.54	98.75	98.58	98.4	98.97	98.97	98.4	98.92	99.03	99.09	98.92	98.86	99.03	98.86	98.97	99.09	98.92	99.49
OQ868529	98.97	99.03	99.77	99.77	99.15	99.09	99.26	99.72	99.15	99.15	99.03	93.68	98.29	99.15	95.78	98.06	97.21	99.77	99.15	98.8	98.97	98.35	99.09	95.9	98.86	99.15	99.72	99.03	99.09	98.12	99.15	98.92	99.15	98.97	98.8	99.37	99.26	98.69	99.43	99.89	99.94	99.66	99.6	99.77	99.6	99.72	99.37	99.32	99.43
OQ868530	99.66	99.72	98.97	99.09	99.83	99.77	99.6	98.92	99.83	99.83	99.6	94.3	98.97	99.72	96.41	97.32	96.87	98.97	99.72	99.49	99.66	97.49	99.77	96.01	99.54	99.26	99.03	99.72	99.32	98.46	99.72	99.6	98.8	98.63	98.46	99.03	99.03	98.46	98.97	99.09	99.15	98.97	98.92	99.09	98.92	99.03	99.15	98.97	99.54
OQ868531	97.72	97.78	97.04	97.15	97.89	97.83	97.66	96.98	97.89	97.89	97.66	92.36	97.04	97.78	94.53	95.38	94.93	97.04	97.78	97.55	97.72	95.56	97.83	94.07	97.61	97.32	96.98	97.78	97.38	96.52	97.78	97.66	96.87	96.7	96.52	97.09	97.09	96.52	97.04	97.15	97.21	97.04	96.98	97.15	96.98	97.09	97.21	97.15	97.61
OQ868532	99.66	99.72	98.97	99.09	99.83	99.77	99.6	98.92	99.83	99.83	99.6	94.3	98.97	99.72	96.41	97.32	96.87	98.97	99.72	99.49	99.66	97.49	99.77	96.01	99.54	99.26	98.92	99.72	99.32	98.63	99.72	99.6	98.8	98.63	98.46	99.03	99.03	98.46	98.97	99.09	99.15	98.97	98.92	99.09	98.92	99.03	99.15	98.97	99.54
[truncated: 20 more columns]

## Sheet: Figure 1b
The pairwise identities (%) matrix of VP2 of 24 strains from Hebei province and reference strains
Identity = A/(A+B). A:the counts of same site in alignment locus; B: the counts of different site in alignment locus.
	HB2001	HB2002	HB2003	HB2004	HB2005	HB2101	HB2102	HB2103	HB2104	HB2105	HB2106	HB2107	HB2108	HB2201	HB2202	HB2203	HB2204	HB2205	HB2206	HB2207	HB2301	HB2302	HB2303	HB2304	M38245	FJ197846	EU914139	M24003	M74849	AF306444	AY742933	KJ438805	KY386852	DQ025950	EU009203	JQ268284	JQ743894	KC881278	AB054221	EF599097	KT156832	GU380303	FJ005202	KF149963	KF149984	FJ005204	KC196108	KF149962	ON323043
HB2001	100	98.69	99.6	99.6	98.8	99.6	99.54	99.6	99.77	99.32	99.77	96.7	91.85	99.54	99.6	99.54	99.6	99.77	99.66	99.49	99.6	99.77	99.66	99.09	98.75	98.58	98.4	98.97	98.97	98.4	98.92	99.03	99.09	98.92	98.86	99.03	98.86	98.97	99.09	98.92	99.49	99.26	99.09	99.03	99.09	99.15	99.09	99.09	99.49
HB2002	98.69	100	98.97	98.69	97.83	98.97	98.58	98.63	98.8	98.35	98.8	96.35	91.74	99.03	98.63	98.69	98.75	98.8	98.69	98.97	98.63	98.8	98.69	98.12	97.78	97.61	97.55	98.01	98.01	97.44	98.06	98.06	98.12	97.95	97.89	98.06	97.89	98.01	98.12	97.95	98.52	98.29	98.12	98.06	98.12	98.18	98.12	98.12	98.63
HB2003	99.6	98.97	100	99.54	98.75	99.89	99.49	99.54	99.72	99.26	99.72	96.64	91.91	99.83	99.54	99.49	99.66	99.72	99.6	99.77	99.54	99.72	99.6	99.03	98.69	98.52	98.35	98.92	98.92	98.35	98.97	98.97	99.03	98.86	98.8	98.97	98.8	98.92	99.03	98.86	99.43	99.2	99.03	98.97	99.03	99.09	99.03	99.03	99.43
HB2004	99.6	98.69	99.54	100	98.75	99.54	99.49	99.54	99.72	99.26	99.72	96.75	91.79	99.49	99.54	99.49	99.54	99.72	99.6	99.43	99.54	99.72	99.6	99.03	98.69	98.52	98.35	98.92	98.92	98.35	98.86	98.97	99.03	98.86	98.8	98.97	98.8	98.92	99.03	98.86	99.43	99.2	99.03	98.97	99.03	99.09	99.03	99.03	99.43
HB2005	98.8	97.83	98.75	98.75	100	98.75	98.8	98.86	98.92	98.69	98.92	96.01	91.17	98.69	98.86	98.69	98.75	98.92	98.8	98.75	98.75	98.92	98.8	98.29	98.92	98.75	98.58	99.15	99.03	98.46	99.2	99.66	99.72	99.43	99.37	99.54	99.37	99.49	99.15	99.09	99.2	99.43	99.03	98.97	99.03	99.09	99.03	99.03	98.63
HB2101	99.6	98.97	99.89	99.54	98.75	100	99.49	99.54	99.72	99.26	99.72	96.64	91.91	99.83	99.54	99.49	99.66	99.72	99.6	99.77	99.54	99.72	99.6	99.03	98.69	98.52	98.35	98.92	98.92	98.35	98.97	98.97	99.03	98.86	98.8	98.97	98.8	98.92	99.03	98.86	99.43	99.2	99.03	98.97	99.03	99.09	99.03	99.03	99.43
HB2102	99.54	98.58	99.49	99.49	98.8	99.49	100	99.49	99.66	99.2	99.66	96.58	91.74	99.43	99.72	99.43	99.49	99.66	99.54	99.37	99.49	99.66	99.54	98.97	98.63	98.46	98.29	98.86	98.86	98.29	98.92	99.03	99.09	98.92	98.86	99.03	98.86	98.97	98.97	98.8	99.49	99.26	98.97	98.92	98.97	99.03	98.97	98.97	99.37
HB2103	99.6	98.63	99.54	99.54	98.86	99.54	99.49	100	99.83	99.37	99.72	96.64	91.79	99.49	99.54	99.49	99.54	99.72	99.6	99.43	99.54	99.72	99.6	99.03	98.8	98.63	98.46	99.03	99.03	98.46	98.97	99.09	99.15	98.97	98.92	99.09	98.92	99.03	99.15	98.97	99.54	99.32	99.15	99.09	99.15	99.2	99.15	99.15	99.43
HB2104	99.77	98.8	99.72	99.72	98.92	99.72	99.66	99.83	100	99.43	99.89	96.81	91.97	99.66	99.72	99.66	99.72	99.89	99.77	99.6	99.72	99.89	99.77	99.2	98.86	98.69	98.52	99.09	99.09	98.52	99.03	99.15	99.2	99.03	98.97	99.15	98.97	99.09	99.2	99.03	99.6	99.37	99.2	99.15	99.2	99.26	99.2	99.2	99.6
HB2105	99.32	98.35	99.26	99.26	98.69	99.26	99.2	99.37	99.43	100	99.43	96.87	92.08	99.2	99.26	99.2	99.26	99.43	99.32	99.26	99.26	99.43	99.32	98.75	98.63	98.46	98.29	98.86	98.86	98.29	98.8	98.92	98.97	98.8	98.75	98.92	98.75	98.86	98.97	98.8	99.37	99.15	98.97	98.92	98.97	99.03	98.97	98.97	99.15
HB2106	99.77	98.8	99.72	99.72	98.92	99.72	99.66	99.72	99.89	99.43	100	96.81	91.97	99.66	99.72	99.66	99.72	99.89	99.77	99.6	99.72	99.89	99.77	99.2	98.86	98.69	98.52	99.09	99.09	98.52	99.03	99.15	99.2	99.03	98.97	99.15	98.97	99.09	99.2	99.03	99.6	99.37	99.2	99.15	99.2	99.26	99.2	99.2	99.6
HB2107	96.7	96.35	96.64	96.75	96.01	96.64	96.58	96.64	96.81	96.87	96.81	100	93.16	96.58	96.64	96.58	96.64	96.81	96.7	96.52	96.64	96.81	96.7	96.13	95.9	95.73	95.56	96.13	96.13	95.56	96.07	96.24	96.3	96.07	96.01	96.24	96.07	96.18	96.24	96.07	96.52	96.41	96.24	96.24	96.24	96.3	96.24	96.24	96.52
HB2108	91.85	91.74	91.91	91.79	91.17	91.91	91.74	91.79	91.97	92.08	91.97	93.16	100	91.85	91.85	91.85	91.85	91.97	91.85	91.79	91.79	91.97	91.91	91.51	91.17	91	90.83	91.4	91.4	90.88	91.34	91.28	91.34	91.34	91.28	91.28	91.11	91.23	91.51	91.34	91.68	91.45	91.51	91.45	91.51	91.57	91.51	91.51	91.68
HB2201	99.54	99.03	99.83	99.49	98.69	99.83	99.43	99.49	99.66	99.2	99.66	96.58	91.85	100	99.49	99.43	99.6	99.66	99.54	99.83	99.49	99.66	99.54	98.97	98.63	98.46	98.29	98.86	98.86	98.29	98.92	98.92	98.97	98.8	98.75	98.92	98.75	98.86	98.97	98.8	99.37	99.15	98.97	98.92	98.97	99.03	98.97	98.97	99.49
HB2202	99.6	98.63	99.54	99.54	98.86	99.54	99.72	99.54	99.72	99.26	99.72	96.64	91.85	99.49	100	99.49	99.54	99.72	99.6	99.43	99.54	99.72	99.6	99.03	98.69	98.52	98.35	98.92	98.92	98.35	98.97	99.09	99.15	98.97	98.92	99.09	98.92	99.03	99.03	98.86	99.54	99.32	99.03	98.97	99.03	99.09	99.03	99.03	99.43
HB2203	99.54	98.69	99.49	99.49	98.69	99.49	99.43	99.49	99.66	99.2	99.66	96.58	91.85	99.43	99.49	100	99.49	99.66	99.54	99.37	99.49	99.66	99.54	98.97	98.63	98.46	98.29	98.86	98.86	98.29	98.8	98.92	98.97	98.8	98.75	98.92	98.75	98.86	98.97	98.8	99.37	99.15	98.97	98.92	98.97	99.03	98.97	98.97	99.37
HB2204	99.6	98.75	99.66	99.54	98.75	99.66	99.49	99.54	99.72	99.26	99.72	96.64	91.85	99.6	99.54	99.49	100	99.72	99.6	99.54	99.54	99.72	99.6	99.03	98.69	98.52	98.35	98.92	98.92	98.35	98.97	98.97	99.03	98.86	98.8	98.97	98.8	98.92	99.03	98.86	99.43	99.2	99.03	98.97	99.03	99.09	99.03	99.03	99.43
HB2205	99.77	98.8	99.72	99.72	98.92	99.72	99.66	99.72	99.89	99.43	99.89	96.81	91.97	99.66	99.72	99.66	99.72	100	99.77	99.6	99.72	99.89	99.77	99.2	98.86	98.69	98.52	99.09	99.09	98.52	99.03	99.15	99.2	99.03	98.97	99.15	98.97	99.09	99.2	99.03	99.6	99.37	99.2	99.15	99.2	99.26	99.2	99.2	99.6
HB2206	99.66	98.69	99.6	99.6	98.8	99.6	99.54	99.6	99.77	99.32	99.77	96.7	91.85	99.54	99.6	99.54	99.6	99.77	100	99.49	99.6	99.77	99.66	99.09	98.75	98.58	98.4	98.97	98.97	98.4	98.92	99.03	99.09	98.92	98.86	99.03	98.86	98.97	99.09	98.92	99.49	99.26	99.09	99.03	99.09	99.15	99.09	99.09	99.49
HB2207	99.49	98.97	99.77	99.43	98.75	99.77	99.37	99.43	99.6	99.26	99.6	96.52	91.79	99.83	99.43	99.37	99.54	99.6	99.49	100	99.43	99.6	99.49	98.92	98.69	98.52	98.35	98.92	98.92	98.35	98.97	98.97	99.03	98.86	98.8	98.97	98.8	98.92	99.03	98.86	99.43	99.2	99.03	98.97	99.03	99.09	99.03	99.03	99.43
HB2301	99.6	98.63	99.54	99.54	98.75	99.54	99.49	99.54	99.72	99.26	99.72	96.64	91.79	99.49	99.54	99.49	99.54	99.72	99.6	99.43	100	99.72	99.6	99.37	98.69	98.52	98.35	98.92	98.92	98.35	98.86	98.97	99.03	98.86	98.8	98.97	98.8	98.92	99.03	98.86	99.43	99.2	99.03	99.09	99.03	99.09	99.03	99.15	99.54
HB2302	99.77	98.8	99.72	99.72	98.92	99.72	99.66	99.72	99.89	99.43	99.89	96.81	91.97	99.66	99.72	99.66	99.72	99.89	99.77	99.6	99.72	100	99.77	99.2	98.86	98.69	98.52	99.09	99.09	98.52	99.03	99.15	99.2	99.03	98.97	99.15	98.97	99.09	99.2	99.03	99.6	99.37	99.2	99.15	99.2	99.26	99.2	99.2	99.6
HB2303	99.66	98.69	99.6	99.6	98.8	99.6	99.54	99.6	99.77	99.32	99.77	96.7	91.91	99.54	99.6	99.54	99.6	99.77	99.66	99.49	99.6	99.77	100	99.15	98.75	98.58	98.4	98.97	98.97	98.4	98.92	99.03	99.09	98.92	98.86	99.03	98.86	98.97	99.09	98.92	99.49	99.26	99.09	99.03	99.09	99.15	99.09	99.09	99.49
HB2304	99.09	98.12	99.03	99.03	98.29	99.03	98.97	99.03	99.2	98.75	99.2	96.13	91.51	98.97	99.03	98.97	99.03	99.2	99.09	98.92	99.37	99.2	99.15	100	98.18	98.01	97.83	98.4	98.4	97.83	98.35	98.46	98.52	98.35	98.29	98.46	98.29	98.4	98.52	98.35	98.92	98.69	98.52	98.46	98.52	98.58	98.52	98.52	99.03
M38245	98.75	97.78	98.69	98.69	98.92	98.69	98.63	98.8	98.86	98.63	98.86	95.9	91.17	98.63	98.69	98.63	98.69	98.86	98.75	98.69	98.69	98.86	98.75	98.18	100	99.83	99.54	99.66	99.54	98.97	99.49	99.15	99.2	99.49	99.43	99.03	98.86	98.97	99.43	99.37	98.92	99.15	99.43	99.37	99.43	99.49	99.43	99.43	98.58
FJ197846	98.58	97.61	98.52	98.52	98.75	98.52	98.46	98.63	98.69	98.46	98.69	95.73	91	98.46	98.52	98.46	98.52	98.69	98.58	98.52	98.52	98.69	98.58	98.01	99.83	100	99.37	99.49	99.37	98.8	99.32	98.97	99.03	99.32	99.26	98.86	98.69	98.8	99.26	99.2	98.75	98.97	99.26	99.2	99.26	99.32	99.26	99.26	98.4
EU914139	98.4	97.55	98.35	98.35	98.58	98.35	98.29	98.46	98.52	98.29	98.52	95.56	90.83	98.29	98.35	98.29	98.35	98.52	98.4	98.35	98.35	98.52	98.4	97.83	99.54	99.37	100	99.32	99.2	98.63	99.15	98.8	98.86	99.15	99.09	98.69	98.52	98.63	99.09	99.03	98.58	98.8	99.09	99.03	99.09	99.15	99.09	99.09	98.23
M24003	98.97	98.01	98.92	98.92	99.15	98.92	98.86	99.03	99.09	98.86	99.09	96.13	91.4	98.86	98.92	98.86	98.92	99.09	98.97	98.92	98.92	99.09	98.97	98.4	99.66	99.49	99.32	100	99.77	99.2	99.72	99.37	99.43	99.72	99.66	99.26	99.09	99.2	99.66	99.6	99.15	99.37	99.66	99.6	99.66	99.72	99.66	99.66	98.8
M74849	98.97	98.01	98.92	98.92	99.03	98.92	98.86	99.03	99.09	98.86	99.09	96.13	91.4	98.86	98.92	98.86	98.92	99.09	98.97	98.92	98.92	99.09	98.97	98.4	99.54	99.37	99.2	99.77	100	99.26	99.6	99.26	99.32	99.6	99.54	99.37	99.09	99.32	99.66	99.72	99.15	99.37	99.66	99.6	99.66	99.72	99.66	99.66	98.8
AF306444	98.4	97.44	98.35	98.35	98.46	98.35	98.29	98.46	98.52	98.29	98.52	95.56	90.88	98.29	98.35	98.29	98.35	98.52	98.4	98.35	98.35	98.52	98.4	97.83	98.97	98.8	98.63	99.2	99.26	100	99.03	98.69	98.75	99.03	98.97	98.75	98.52	98.69	99.09	99.09	98.58	98.8	99.09	99.03	99.09	99.15	99.09	99.09	98.23
AY742933	98.92	98.06	98.97	98.86	99.2	98.97	98.92	98.97	99.03	98.8	99.03	96.07	91.34	98.92	98.97	98.8	98.97	99.03	98.92	98.97	98.86	99.03	98.92	98.35	99.49	99.32	99.15	99.72	99.6	99.03	100	99.43	99.49	99.77	99.72	99.32	99.15	99.26	99.6	99.54	99.2	99.43	99.6	99.54	99.6	99.66	99.6	99.6	98.75
KJ438805	99.03	98.06	98.97	98.97	99.66	98.97	99.03	99.09	99.15	98.92	99.15	96.24	91.28	98.92	99.09	98.92	98.97	99.15	99.03	98.97	98.97	99.15	99.03	98.46	99.15	98.97	98.8	99.37	99.26	98.69	99.43	100	99.94	99.66	99.6	99.77	99.6	99.72	99.37	99.32	99.43	99.66	99.26	99.2	99.26	99.32	99.26	99.26	98.86
KY386852	99.09	98.12	99.03	99.03	99.72	99.03	99.09	99.15	99.2	98.97	99.2	96.3	91.34	98.97	99.15	98.97	99.03	99.2	99.09	99.03	99.03	99.2	99.09	98.52	99.2	99.03	98.86	99.43	99.32	98.75	99.49	99.94	100	99.72	99.66	99.83	99.66	99.77	99.43	99.37	99.49	99.72	99.32	99.26	99.32	99.37	99.32	99.32	98.92
DQ025950	98.92	97.95	98.86	98.86	99.43	98.86	98.92	98.97	99.03	98.8	99.03	96.07	91.34	98.8	98.97	98.8	98.86	99.03	98.92	98.86	98.86	99.03	98.92	98.35	99.49	99.32	99.15	99.72	99.6	99.03	99.77	99.66	99.72	100	99.94	99.54	99.37	99.49	99.72	99.66	99.32	99.54	99.6	99.54	99.6	99.66	99.6	99.6	98.75
EU009203	98.86	97.89	98.8	98.8	99.37	98.8	98.86	98.92	98.97	98.75	98.97	96.01	91.28	98.75	98.92	98.75	98.8	98.97	98.86	98.8	98.8	98.97	98.86	98.29	99.43	99.26	99.09	99.66	99.54	98.97	99.72	99.6	99.66	99.94	100	99.49	99.32	99.43	99.66	99.6	99.26	99.49	99.54	99.49	99.54	99.6	99.54	99.54	98.69
JQ268284	99.03	98.06	98.97	98.97	99.54	98.97	99.03	99.09	99.15	98.92	99.15	96.24	91.28	98.92	99.09	98.92	98.97	99.15	99.03	98.97	98.97	99.15	99.03	98.46	99.03	98.86	98.69	99.26	99.37	98.75	99.32	99.77	99.83	99.54	99.49	100	99.6	99.83	99.37	99.43	99.43	99.66	99.26	99.2	99.26	99.32	99.26	99.26	98.86
JQ743894	98.86	97.89	98.8	98.8	99.37	98.8	98.86	98.92	98.97	98.75	98.97	96.07	91.11	98.75	98.92	98.75	98.8	98.97	98.86	98.8	98.8	98.97	98.86	98.29	98.86	98.69	98.52	99.09	99.09	98.52	99.15	99.6	99.66	99.37	99.32	99.6	100	99.54	99.2	99.15	99.26	99.49	99.09	99.03	99.09	99.15	99.09	99.09	98.69
KC881278	98.97	98.01	98.92	98.92	99.49	98.92	98.97	99.03	99.09	98.86	99.09	96.18	91.23	98.86	99.03	98.86	98.92	99.09	98.97	98.92	98.92	99.09	98.97	98.4	98.97	98.8	98.63	99.2	99.32	98.69	99.26	99.72	99.77	99.49	99.43	99.83	99.54	100	99.32	99.37	99.37	99.6	99.2	99.15	99.2	99.26	99.2	99.2	98.8
AB054221	99.09	98.12	99.03	99.03	99.15	99.03	98.97	99.15	99.2	98.97	99.2	96.24	91.51	98.97	99.03	98.97	99.03	99.2	99.09	99.03	99.03	99.2	99.09	98.52	99.43	99.26	99.09	99.66	99.66	99.09	99.6	99.37	99.43	99.72	99.66	99.37	99.2	99.32	100	99.6	99.26	99.37	99.66	99.6	99.66	99.72	99.66	99.66	98.92
EF599097	98.92	97.95	98.86	98.86	99.09	98.86	98.8	98.97	99.03	98.8	99.03	96.07	91.34	98.8	98.86	98.8	98.86	99.03	98.92	98.86	98.86	99.03	98.92	98.35	99.37	99.2	99.03	99.6	99.72	99.09	99.54	99.32	99.37	99.66	99.6	99.43	99.15	99.37	99.6	100	99.2	99.43	99.6	99.54	99.6	99.66	99.6	99.6	98.75
KT156832	99.49	98.52	99.43	99.43	99.2	99.43	99.49	99.54	99.6	99.37	99.6	96.52	91.68	99.37	99.54	99.37	99.43	99.6	99.49	99.43	99.43	99.6	99.49	98.92	98.92	98.75	98.58	99.15	99.15	98.58	99.2	99.43	99.49	99.32	99.26	99.43	99.26	99.37	99.26	99.2	100	99.77	99.26	99.2	99.26	99.32	99.26	99.26	99.32
GU380303	99.26	98.29	99.2	99.2	99.43	99.2	99.26	99.32	99.37	99.15	99.37	96.41	91.45	99.15	99.32	99.15	99.2	99.37	99.26	99.2	99.2	99.37	99.26	98.69	99.15	98.97	98.8	99.37	99.37	98.8	99.43	99.66	99.72	99.54	99.49	99.66	99.49	99.6	99.37	99.43	99.77	100	99.49	99.43	99.49	99.54	99.49	99.49	99.09
FJ005202	99.09	98.12	99.03	99.03	99.03	99.03	98.97	99.15	99.2	98.97	99.2	96.24	91.51	98.97	99.03	98.97	99.03	99.2	99.09	99.03	99.03	99.2	99.09	98.52	99.43	99.26	99.09	99.66	99.66	99.09	99.6	99.26	99.32	99.6	99.54	99.26	99.09	99.2	99.66	99.6	99.26	99.49	100	99.83	99.89	99.94	99.89	99.89	98.92
KF149963	99.03	98.06	98.97	98.97	98.97	98.97	98.92	99.09	99.15	98.92	99.15	96.24	91.45	98.92	98.97	98.92	98.97	99.15	99.03	98.97	99.09	99.15	99.03	98.46	99.37	99.2	99.03	99.6	99.6	99.03	99.54	99.2	99.26	99.54	99.49	99.2	99.03	99.15	99.6	99.54	99.2	99.43	99.83	100	99.83	99.89	99.83	99.94	98.86
KF149984	99.09	98.12	99.03	99.03	99.03	99.03	98.97	99.15	99.2	98.97	99.2	96.24	91.51	98.97	99.03	98.97	99.03	99.2	99.09	99.03	99.03	99.2	99.09	98.52	99.43	99.26	99.09	99.66	99.66	99.09	99.6	99.26	99.32	99.6	99.54	99.26	99.09	99.2	99.66	99.6	99.26	99.49	99.89	99.83	100	99.94	99.89	99.89	98.92
FJ005204	99.15	98.18	99.09	99.09	99.09	99.09	99.03	99.2	99.26	99.03	99.26	96.3	91.57	99.03	99.09	99.03	99.09	99.26	99.15	99.09	99.09	99.26	99.15	98.58	99.49	99.32	99.15	99.72	99.72	99.15	99.66	99.32	99.37	99.66	99.6	99.32	99.15	99.26	99.72	99.66	99.32	99.54	99.94	99.89	99.94	100	99.94	99.94	98.97
KC196108	99.09	98.12	99.03	99.03	99.03	99.03	98.97	99.15	99.2	98.97	99.2	96.24	91.51	98.97	99.03	98.97	99.03	99.2	99.09	99.03	99.03	99.2	99.09	98.52	99.43	99.26	99.09	99.66	99.66	99.09	99.6	99.26	99.32	99.6	99.54	99.26	99.09	99.2	99.66	99.6	99.26	99.49	99.89	99.83	99.89	99.94	100	99.89	98.92
KF149962	99.09	98.12	99.03	99.03	99.03	99.03	98.97	99.15	99.2	98.97	99.2	96.24	91.51	98.97	99.03	98.97	99.03	99.2	99.09	99.03	99.15	99.2	99.09	98.52	99.43	99.26	99.09	99.66	99.66	99.09	99.6	99.26	99.32	99.6	99.54	99.26	99.09	99.2	99.66	99.6	99.26	99.49	99.89	99.94	99.89	99.94	99.89	100	98.92
ON323043	99.49	98.63	99.43	99.43	98.63	99.43	99.37	99.43	99.6	99.15	99.6	96.52	91.68	99.49	99.43	99.37	99.43	99.6	99.49	99.43	99.54	99.6	99.49	99.03	98.58	98.4	98.23	98.8	98.8	98.23	98.75	98.86	98.92	98.75	98.69	98.86	98.69	98.8	98.92	98.75	99.32	99.09	98.92	98.86	98.92	98.97	98.92	98.92	100
ON323042	99.6	98.63	99.54	99.54	98.75	99.54	99.49	99.54	99.72	99.26	99.72	96.64	91.79	99.49	99.54	99.49	99.54	99.72	99.6	99.43	99.66	99.72	99.6	99.15	98.69	98.52	98.35	98.92	98.92	98.35	98.86	98.97	99.03	98.86	98.8	98.97	98.8	98.92	99.03	98.86	99.43	99.2	99.03	98.97	99.03	99.09	99.03	99.03	99.77
OQ868522	99.66	98.69	99.6	99.6	98.92	99.6	99.54	99.72	99.77	99.43	99.77	96.7	91.85	99.54	99.6	99.54	99.6	99.77	99.66	99.49	99.6	99.77	99.66	99.09	98.86	98.69	98.52	99.09	99.09	98.52	99.03	99.15	99.2	99.03	98.97	99.15	98.97	99.09	99.2	99.03	99.6	99.37	99.2	99.15	99.2	99.26	99.2	99.2	99.49
OQ868523	99.6	98.63	99.54	99.54	98.75	99.54	99.49	99.54	99.72	99.26	99.72	96.64	91.79	99.49	99.54	99.49	99.54	99.83	99.6	99.43	99.54	99.72	99.6	99.03	98.69	98.52	98.35	98.92	98.92	98.35	98.86	98.97	99.03	98.86	98.8	98.97	98.8	98.92	99.03	98.86	99.43	99.2	99.03	98.97	99.03	99.09	99.03	99.03	99.43
OQ868524	99.77	98.8	99.72	99.72	99.03	99.72	99.66	99.83	99.89	99.54	99.89	96.81	91.97	99.66	99.72	99.66	99.72	99.89	99.77	99.6	99.72	99.89	99.77	99.2	98.97	98.8	98.63	99.2	99.2	98.63	99.15	99.26	99.32	99.15	99.09	99.26	99.09	99.2	99.32	99.15	99.72	99.49	99.32	99.26	99.32	99.37	99.32	99.32	99.6
OQ868525	99.66	98.8	99.6	99.6	98.8	99.6	99.54	99.6	99.77	99.32	99.77	96.7	91.85	99.66	99.6	99.54	99.6	99.77	99.66	99.6	99.6	99.77	99.66	99.09	98.75	98.58	98.4	98.97	98.97	98.4	98.92	99.03	99.09	98.92	98.86	99.03	98.86	98.97	99.09	98.92	99.49	99.26	99.09	99.03	99.09	99.15	99.09	99.09	99.6
OQ868526	98.92	97.95	98.86	98.86	99.66	98.86	98.92	98.97	99.03	98.8	99.03	96.13	91.28	98.8	98.97	98.8	98.86	99.03	98.92	98.86	98.86	99.03	98.92	98.35	99.03	98.86	98.69	99.26	99.15	98.58	99.32	99.77	99.83	99.54	99.49	99.66	99.49	99.6	99.26	99.2	99.32	99.54	99.15	99.09	99.15	99.2	99.15	99.15	98.75
OQ868527	98.63	97.89	98.58	98.58	97.78	98.58	98.52	98.58	98.75	98.29	98.8	96.01	91.57	98.52	98.58	98.63	98.58	98.75	98.63	98.46	98.69	98.75	98.63	98.29	97.72	97.55	97.38	97.95	97.95	97.38	97.89	98.01	98.06	97.89	97.83	98.01	97.89	97.95	98.06	97.89	98.46	98.23	98.06	98.01	98.06	98.12	98.06	98.06	98.58
OQ868528	99.66	98.69	99.6	99.6	98.8	99.6	99.54	99.6	99.77	99.32	99.77	96.7	91.85	99.54	99.6	99.54	99.6	99.77	99.77	99.49	99.6	99.77	99.66	99.09	98.75	98.58	98.4	98.97	98.97	98.4	98.92	99.03	99.09	98.92	98.86	99.03	98.86	98.97	99.09	98.92	99.49	99.26	99.09	99.03	99.09	99.15	99.09	99.09	99.49
OQ868529	99.03	98.06	98.97	98.97	99.77	98.97	99.03	99.09	99.15	98.92	99.15	96.24	91.4	98.92	99.09	98.92	98.97	99.15	99.03	98.97	98.97	99.15	99.03	98.46	99.15	98.97	98.8	99.37	99.26	98.69	99.43	99.89	99.94	99.66	99.6	99.77	99.6	99.72	99.37	99.32	99.43	99.66	99.26	99.2	99.26	99.32	99.26	99.26	98.86
OQ868530	99.72	98.75	99.66	99.66	98.86	99.66	99.6	99.66	99.83	99.37	99.83	96.81	91.97	99.6	99.66	99.6	99.66	99.83	99.72	99.54	99.66	99.83	99.72	99.15	98.8	98.63	98.46	99.03	99.03	98.46	98.97	99.09	99.15	98.97	98.92	99.09	98.92	99.03	99.15	98.97	99.54	99.32	99.15	99.09	99.15	99.2	99.15	99.15	99.54
OQ868531	97.78	96.81	97.72	97.72	96.92	97.72	97.66	97.72	97.89	97.44	97.89	94.81	89.97	97.66	97.72	97.66	97.72	97.89	97.78	97.61	97.72	97.89	97.78	97.21	96.87	96.7	96.52	97.09	97.09	96.52	97.04	97.15	97.21	97.04	96.98	97.15	96.98	97.09	97.21	97.15	97.61	97.38	97.21	97.15	97.21	97.26	97.21	97.21	97.61
OQ868532	99.72	98.75	99.66	99.66	98.86	99.66	99.6	99.66	99.83	99.37	99.83	96.75	91.91	99.6	99.66	99.6	99.66	99.83	99.83	99.54	99.66	99.83	99.72	99.15	98.8	98.63	98.46	99.03	99.03	98.46	98.97	99.09	99.15	98.97	98.92	99.09	98.92	99.03	99.15	98.97	99.54	99.32	99.15	99.09	99.15	99.2	99.15	99.15	99.54
[truncated: 12 more columns]

## Sheet: Figure 1c
The pairwise identities (%) matrix of VP2 of 35 strains from Henan province and reference strains
Identity = A/(A+B). A:the counts of same site in alignment locus; B: the counts of different site in alignment locus.
	HN2001	HN2002	HN2003	HN2004	HN2005	HN2006	HN2007	HN2008	HN2101	HN2102	HN2103	HN2104	HN2105	HN2106	HN2201	HN2202	HN2203	HN2204	HN2205	HN2206	HN2207	HN2208	HN2209	HN2210	HN2301	HN2302	HN2303	HN2304	HN2305	HN2306	HN2307	HN2308	HN2309	HN2310	HN2311	M38245	FJ197846	EU914139	M24003	M74849	AF306444	AY742933	KJ438805	KY386852	DQ025950	EU009203	JQ268284	JQ743894	KC881278
HN2001	100	99.66	99.49	99.37	99.72	99.54	99.66	99.54	99.72	99.54	99.72	99.72	99.72	99.72	99.54	99.66	99.66	99.72	97.09	97.55	99.03	99.66	99.66	99.72	99.6	99.54	99.66	99.43	98.06	99.72	99.49	99.54	99.26	99.43	98.86	98.69	98.52	98.35	98.92	98.92	98.35	98.86	98.97	99.03	98.86	98.8	98.97	98.8	98.92
HN2002	99.66	100	99.6	99.49	99.83	99.66	99.54	99.66	99.83	99.66	99.83	99.83	99.83	99.83	99.66	99.77	99.77	99.83	97.21	97.55	99.15	99.77	99.77	99.83	99.72	99.66	99.77	99.54	98.18	99.83	99.6	99.66	99.37	99.54	98.97	98.8	98.63	98.46	99.03	99.03	98.46	98.97	99.09	99.15	98.97	98.92	99.09	98.92	99.03
HN2003	99.49	99.6	100	99.32	99.66	99.49	99.37	99.83	99.66	99.83	99.66	99.66	99.66	99.66	99.49	99.6	99.6	99.66	97.04	97.44	98.97	99.6	99.6	99.66	99.54	99.49	99.6	99.37	98.18	99.66	99.77	99.49	99.2	99.37	98.8	98.63	98.46	98.29	98.86	98.86	98.29	98.92	98.92	98.97	98.8	98.75	98.92	98.75	98.86
HN2004	99.37	99.49	99.32	100	99.54	99.37	99.37	99.37	99.54	99.37	99.54	99.54	99.54	99.54	99.37	99.49	99.49	99.54	96.98	97.26	98.86	99.49	99.49	99.54	99.43	99.37	99.49	99.26	97.89	99.54	99.32	99.37	99.09	99.26	98.69	98.52	98.35	98.18	98.75	98.75	98.18	98.69	98.8	98.86	98.69	98.63	98.8	98.63	98.75
HN2005	99.72	99.83	99.66	99.54	100	99.72	99.6	99.72	99.89	99.72	99.89	99.89	99.89	99.89	99.72	99.83	99.83	99.89	97.26	97.61	99.2	99.83	99.83	99.89	99.77	99.72	99.83	99.6	98.23	99.89	99.66	99.72	99.43	99.6	99.03	98.86	98.69	98.52	99.09	99.09	98.52	99.03	99.15	99.2	99.03	98.97	99.15	98.97	99.09
HN2006	99.54	99.66	99.49	99.37	99.72	100	99.43	99.54	99.72	99.54	99.72	99.72	99.72	99.72	99.54	99.66	99.66	99.72	97.09	97.44	99.03	99.66	99.66	99.72	99.6	99.54	99.66	99.43	98.06	99.72	99.49	99.54	99.26	99.43	98.86	98.69	98.52	98.35	98.92	98.92	98.35	98.86	98.97	99.03	98.86	98.8	98.97	98.8	98.92
HN2007	99.66	99.54	99.37	99.37	99.6	99.43	100	99.43	99.6	99.43	99.6	99.6	99.6	99.6	99.43	99.54	99.54	99.6	96.98	97.44	98.92	99.54	99.54	99.6	99.49	99.43	99.54	99.32	97.95	99.6	99.37	99.43	99.15	99.32	98.75	98.58	98.4	98.23	98.8	98.8	98.23	98.75	98.86	98.92	98.75	98.69	98.86	98.69	98.8
HN2008	99.54	99.66	99.83	99.37	99.72	99.54	99.43	100	99.72	99.89	99.72	99.72	99.72	99.72	99.54	99.66	99.66	99.72	97.09	97.44	99.03	99.66	99.66	99.72	99.6	99.54	99.66	99.54	98.23	99.72	99.94	99.54	99.26	99.54	98.86	98.69	98.52	98.35	98.92	98.92	98.35	98.97	98.97	99.03	98.86	98.8	98.97	98.8	98.92
HN2101	99.72	99.83	99.66	99.54	99.89	99.72	99.6	99.72	100	99.72	99.89	99.89	99.89	99.89	99.72	99.83	99.83	99.89	97.26	97.61	99.2	99.83	99.83	99.89	99.77	99.72	99.83	99.6	98.23	99.89	99.66	99.72	99.43	99.6	99.03	98.86	98.69	98.52	99.09	99.09	98.52	99.03	99.15	99.2	99.03	98.97	99.15	98.97	99.09
HN2102	99.54	99.66	99.83	99.37	99.72	99.54	99.43	99.89	99.72	100	99.72	99.72	99.72	99.72	99.54	99.66	99.66	99.72	97.09	97.44	99.03	99.66	99.66	99.72	99.6	99.54	99.66	99.43	98.12	99.72	99.83	99.54	99.26	99.43	98.86	98.69	98.52	98.35	98.92	98.92	98.35	98.97	98.97	99.03	98.86	98.8	98.97	98.8	98.92
HN2103	99.72	99.83	99.66	99.54	99.89	99.72	99.6	99.72	99.89	99.72	100	99.89	99.89	99.89	99.72	99.83	99.83	99.89	97.26	97.61	99.2	99.83	99.83	99.89	99.77	99.72	99.83	99.6	98.23	99.89	99.66	99.72	99.43	99.6	99.03	98.86	98.69	98.52	99.09	99.09	98.52	99.03	99.15	99.2	99.03	98.97	99.15	98.97	99.09
HN2104	99.72	99.83	99.66	99.54	99.89	99.72	99.6	99.72	99.89	99.72	99.89	100	99.89	99.89	99.72	99.83	99.83	99.89	97.26	97.61	99.2	99.83	99.83	99.89	99.77	99.72	99.83	99.6	98.23	99.89	99.66	99.72	99.43	99.6	99.03	98.86	98.69	98.52	99.09	99.09	98.52	99.03	99.15	99.2	99.03	98.97	99.15	98.97	99.09
HN2105	99.72	99.83	99.66	99.54	99.89	99.72	99.6	99.72	99.89	99.72	99.89	99.89	100	99.89	99.72	99.83	99.83	99.89	97.26	97.61	99.2	99.83	99.83	99.89	99.77	99.72	99.83	99.6	98.23	99.89	99.66	99.72	99.43	99.6	99.03	98.86	98.69	98.52	99.09	99.09	98.52	99.03	99.15	99.2	99.03	98.97	99.15	98.97	99.09
HN2106	99.72	99.83	99.66	99.54	99.89	99.72	99.6	99.72	99.89	99.72	99.89	99.89	99.89	100	99.72	99.83	99.83	99.89	97.26	97.61	99.2	99.83	99.83	99.89	99.77	99.72	99.83	99.6	98.23	99.89	99.66	99.72	99.43	99.6	99.03	98.86	98.69	98.52	99.09	99.09	98.52	99.03	99.15	99.2	99.03	98.97	99.15	98.97	99.09
HN2201	99.54	99.66	99.49	99.37	99.72	99.54	99.43	99.54	99.72	99.54	99.72	99.72	99.72	99.72	100	99.66	99.66	99.72	97.09	97.44	99.15	99.66	99.66	99.72	99.6	99.54	99.66	99.43	98.12	99.72	99.49	99.54	99.26	99.43	98.86	98.69	98.52	98.35	98.92	98.92	98.35	98.86	98.97	99.03	98.86	98.8	98.97	98.8	98.92
HN2202	99.66	99.77	99.6	99.49	99.83	99.66	99.54	99.66	99.83	99.66	99.83	99.83	99.83	99.83	99.66	100	99.77	99.83	97.21	97.55	99.15	99.77	99.77	99.83	99.83	99.77	99.89	99.54	98.18	99.94	99.6	99.66	99.37	99.66	99.09	98.92	98.75	98.58	99.15	99.15	98.58	99.09	99.2	99.26	99.09	99.03	99.2	99.03	99.15
HN2203	99.66	99.77	99.6	99.49	99.83	99.66	99.54	99.66	99.83	99.66	99.83	99.83	99.83	99.83	99.66	99.77	100	99.94	97.21	97.55	99.15	99.77	99.77	99.83	99.72	99.66	99.77	99.54	98.18	99.83	99.6	99.66	99.37	99.54	98.97	98.8	98.63	98.46	99.03	99.03	98.46	98.97	99.09	99.15	98.97	98.92	99.09	98.92	99.03
HN2204	99.72	99.83	99.66	99.54	99.89	99.72	99.6	99.72	99.89	99.72	99.89	99.89	99.89	99.89	99.72	99.83	99.94	100	97.26	97.61	99.2	99.83	99.83	99.89	99.77	99.72	99.83	99.6	98.23	99.89	99.66	99.72	99.43	99.6	99.03	98.86	98.69	98.52	99.09	99.09	98.52	99.03	99.15	99.2	99.03	98.97	99.15	98.97	99.09
HN2205	97.09	97.21	97.04	96.98	97.26	97.09	96.98	97.09	97.26	97.09	97.26	97.26	97.26	97.26	97.09	97.21	97.21	97.26	100	94.99	96.64	97.32	97.21	97.26	97.26	97.21	97.21	96.98	95.61	97.26	97.04	97.09	96.81	96.98	96.41	96.24	96.07	95.9	96.47	96.52	95.9	96.41	96.52	96.58	96.41	96.35	96.52	96.35	96.47
HN2206	97.55	97.55	97.44	97.26	97.61	97.44	97.44	97.44	97.61	97.44	97.61	97.61	97.61	97.61	97.44	97.55	97.55	97.61	94.99	100	96.92	97.55	97.55	97.61	97.49	97.44	97.55	97.32	96.13	97.61	97.38	97.44	97.26	97.32	96.75	96.58	96.41	96.24	96.81	96.81	96.24	96.75	96.87	96.92	96.75	96.7	96.87	96.7	96.81
HN2207	99.03	99.15	98.97	98.86	99.2	99.03	98.92	99.03	99.2	99.03	99.2	99.2	99.2	99.2	99.15	99.15	99.15	99.2	96.64	96.92	100	99.15	99.15	99.2	99.09	99.03	99.15	98.92	97.55	99.2	98.97	99.03	98.75	98.92	98.35	98.18	98.01	97.83	98.4	98.4	97.83	98.35	98.46	98.52	98.35	98.29	98.46	98.29	98.4
HN2208	99.66	99.77	99.6	99.49	99.83	99.66	99.54	99.66	99.83	99.66	99.83	99.83	99.83	99.83	99.66	99.77	99.77	99.83	97.32	97.55	99.15	100	99.77	99.83	99.83	99.77	99.77	99.54	98.18	99.83	99.6	99.66	99.37	99.54	98.97	98.8	98.63	98.46	99.03	99.03	98.46	98.97	99.09	99.15	98.97	98.92	99.09	98.92	99.03
HN2209	99.66	99.77	99.6	99.49	99.83	99.66	99.54	99.66	99.83	99.66	99.83	99.83	99.83	99.83	99.66	99.77	99.77	99.83	97.21	97.55	99.15	99.77	100	99.83	99.72	99.66	99.77	99.54	98.18	99.83	99.6	99.66	99.37	99.54	98.97	98.8	98.63	98.46	99.03	99.03	98.46	98.97	99.09	99.15	98.97	98.92	99.09	98.92	99.03
HN2210	99.72	99.83	99.66	99.54	99.89	99.72	99.6	99.72	99.89	99.72	99.89	99.89	99.89	99.89	99.72	99.83	99.83	99.89	97.26	97.61	99.2	99.83	99.83	100	99.77	99.72	99.83	99.6	98.23	99.89	99.66	99.72	99.43	99.6	99.03	98.86	98.69	98.52	99.09	99.09	98.52	99.03	99.15	99.2	99.03	98.97	99.15	98.97	99.09
HN2301	99.6	99.72	99.54	99.43	99.77	99.6	99.49	99.6	99.77	99.6	99.77	99.77	99.77	99.77	99.6	99.83	99.72	99.77	97.26	97.49	99.09	99.83	99.72	99.77	100	99.94	99.83	99.49	98.12	99.89	99.54	99.6	99.32	99.6	99.03	98.86	98.69	98.52	99.09	99.09	98.52	99.03	99.15	99.2	99.03	98.97	99.15	98.97	99.09
HN2302	99.54	99.66	99.49	99.37	99.72	99.54	99.43	99.54	99.72	99.54	99.72	99.72	99.72	99.72	99.54	99.77	99.66	99.72	97.21	97.44	99.03	99.77	99.66	99.72	99.94	100	99.77	99.43	98.06	99.83	99.49	99.54	99.26	99.54	98.97	98.8	98.63	98.46	99.03	99.03	98.46	98.97	99.09	99.15	98.97	98.92	99.09	98.92	99.03
HN2303	99.66	99.77	99.6	99.49	99.83	99.66	99.54	99.66	99.83	99.66	99.83	99.83	99.83	99.83	99.66	99.89	99.77	99.83	97.21	97.55	99.15	99.77	99.77	99.83	99.83	99.77	100	99.54	98.18	99.94	99.6	99.66	99.37	99.66	99.09	98.92	98.75	98.58	99.15	99.15	98.58	99.09	99.2	99.26	99.09	99.03	99.2	99.03	99.15
HN2304	99.43	99.54	99.37	99.26	99.6	99.43	99.32	99.54	99.6	99.43	99.6	99.6	99.6	99.6	99.43	99.54	99.54	99.6	96.98	97.32	98.92	99.54	99.54	99.6	99.49	99.43	99.54	100	98.06	99.6	99.49	99.43	99.15	99.43	98.75	98.58	98.4	98.23	98.8	98.8	98.23	98.75	98.86	98.92	98.75	98.69	98.86	98.69	98.8
HN2305	98.06	98.18	98.18	97.89	98.23	98.06	97.95	98.23	98.23	98.12	98.23	98.23	98.23	98.23	98.12	98.18	98.18	98.23	95.61	96.13	97.55	98.18	98.18	98.23	98.12	98.06	98.18	98.06	100	98.23	98.18	98.06	97.78	98.06	97.49	97.21	97.04	96.87	97.44	97.44	96.98	97.49	97.61	97.66	97.49	97.44	97.61	97.44	97.55
HN2306	99.72	99.83	99.66	99.54	99.89	99.72	99.6	99.72	99.89	99.72	99.89	99.89	99.89	99.89	99.72	99.94	99.83	99.89	97.26	97.61	99.2	99.83	99.83	99.89	99.89	99.83	99.94	99.6	98.23	100	99.66	99.72	99.43	99.72	99.15	98.97	98.8	98.63	99.2	99.2	98.63	99.15	99.26	99.32	99.15	99.09	99.26	99.09	99.2
HN2307	99.49	99.6	99.77	99.32	99.66	99.49	99.37	99.94	99.66	99.83	99.66	99.66	99.66	99.66	99.49	99.6	99.6	99.66	97.04	97.38	98.97	99.6	99.6	99.66	99.54	99.49	99.6	99.49	98.18	99.66	100	99.49	99.2	99.49	98.8	98.63	98.46	98.29	98.86	98.86	98.29	98.92	98.92	98.97	98.8	98.75	98.92	98.75	98.86
HN2308	99.54	99.66	99.49	99.37	99.72	99.54	99.43	99.54	99.72	99.54	99.72	99.72	99.72	99.72	99.54	99.66	99.66	99.72	97.09	97.44	99.03	99.66	99.66	99.72	99.6	99.54	99.66	99.43	98.06	99.72	99.49	100	99.26	99.43	98.86	98.69	98.52	98.35	98.92	98.92	98.35	98.86	98.97	99.03	98.86	98.8	98.97	98.8	98.92
HN2309	99.26	99.37	99.2	99.09	99.43	99.26	99.15	99.26	99.43	99.26	99.43	99.43	99.43	99.43	99.26	99.37	99.37	99.43	96.81	97.26	98.75	99.37	99.37	99.43	99.32	99.26	99.37	99.15	97.78	99.43	99.2	99.26	100	99.15	98.69	98.52	98.35	98.18	98.75	98.75	98.18	98.69	98.8	98.86	98.69	98.63	98.8	98.63	98.75
HN2310	99.43	99.54	99.37	99.26	99.6	99.43	99.32	99.54	99.6	99.43	99.6	99.6	99.6	99.6	99.43	99.66	99.54	99.6	96.98	97.32	98.92	99.54	99.54	99.6	99.6	99.54	99.66	99.43	98.06	99.72	99.49	99.43	99.15	100	98.86	98.69	98.52	98.35	98.92	98.92	98.35	98.86	98.97	99.03	98.86	98.8	98.97	98.8	98.92
HN2311	98.86	98.97	98.8	98.69	99.03	98.86	98.75	98.86	99.03	98.86	99.03	99.03	99.03	99.03	98.86	99.09	98.97	99.03	96.41	96.75	98.35	98.97	98.97	99.03	99.03	98.97	99.09	98.75	97.49	99.15	98.8	98.86	98.69	98.86	100	98.8	98.63	98.46	99.03	99.03	98.46	99.09	99.54	99.6	99.32	99.26	99.54	99.37	99.49
M38245	98.69	98.8	98.63	98.52	98.86	98.69	98.58	98.69	98.86	98.69	98.86	98.86	98.86	98.86	98.69	98.92	98.8	98.86	96.24	96.58	98.18	98.8	98.8	98.86	98.86	98.8	98.92	98.58	97.21	98.97	98.63	98.69	98.52	98.69	98.8	100	99.83	99.54	99.66	99.54	98.97	99.49	99.15	99.2	99.49	99.43	99.03	98.86	98.97
FJ197846	98.52	98.63	98.46	98.35	98.69	98.52	98.4	98.52	98.69	98.52	98.69	98.69	98.69	98.69	98.52	98.75	98.63	98.69	96.07	96.41	98.01	98.63	98.63	98.69	98.69	98.63	98.75	98.4	97.04	98.8	98.46	98.52	98.35	98.52	98.63	99.83	100	99.37	99.49	99.37	98.8	99.32	98.97	99.03	99.32	99.26	98.86	98.69	98.8
EU914139	98.35	98.46	98.29	98.18	98.52	98.35	98.23	98.35	98.52	98.35	98.52	98.52	98.52	98.52	98.35	98.58	98.46	98.52	95.9	96.24	97.83	98.46	98.46	98.52	98.52	98.46	98.58	98.23	96.87	98.63	98.29	98.35	98.18	98.35	98.46	99.54	99.37	100	99.32	99.2	98.63	99.15	98.8	98.86	99.15	99.09	98.69	98.52	98.63
M24003	98.92	99.03	98.86	98.75	99.09	98.92	98.8	98.92	99.09	98.92	99.09	99.09	99.09	99.09	98.92	99.15	99.03	99.09	96.47	96.81	98.4	99.03	99.03	99.09	99.09	99.03	99.15	98.8	97.44	99.2	98.86	98.92	98.75	98.92	99.03	99.66	99.49	99.32	100	99.77	99.2	99.72	99.37	99.43	99.72	99.66	99.26	99.09	99.2
M74849	98.92	99.03	98.86	98.75	99.09	98.92	98.8	98.92	99.09	98.92	99.09	99.09	99.09	99.09	98.92	99.15	99.03	99.09	96.52	96.81	98.4	99.03	99.03	99.09	99.09	99.03	99.15	98.8	97.44	99.2	98.86	98.92	98.75	98.92	99.03	99.54	99.37	99.2	99.77	100	99.26	99.6	99.26	99.32	99.6	99.54	99.37	99.09	99.32
AF306444	98.35	98.46	98.29	98.18	98.52	98.35	98.23	98.35	98.52	98.35	98.52	98.52	98.52	98.52	98.35	98.58	98.46	98.52	95.9	96.24	97.83	98.46	98.46	98.52	98.52	98.46	98.58	98.23	96.98	98.63	98.29	98.35	98.18	98.35	98.46	98.97	98.8	98.63	99.2	99.26	100	99.03	98.69	98.75	99.03	98.97	98.75	98.52	98.69
AY742933	98.86	98.97	98.92	98.69	99.03	98.86	98.75	98.97	99.03	98.97	99.03	99.03	99.03	99.03	98.86	99.09	98.97	99.03	96.41	96.75	98.35	98.97	98.97	99.03	99.03	98.97	99.09	98.75	97.49	99.15	98.92	98.86	98.69	98.86	99.09	99.49	99.32	99.15	99.72	99.6	99.03	100	99.43	99.49	99.77	99.72	99.32	99.15	99.26
KJ438805	98.97	99.09	98.92	98.8	99.15	98.97	98.86	98.97	99.15	98.97	99.15	99.15	99.15	99.15	98.97	99.2	99.09	99.15	96.52	96.87	98.46	99.09	99.09	99.15	99.15	99.09	99.2	98.86	97.61	99.26	98.92	98.97	98.8	98.97	99.54	99.15	98.97	98.8	99.37	99.26	98.69	99.43	100	99.94	99.66	99.6	99.77	99.6	99.72
KY386852	99.03	99.15	98.97	98.86	99.2	99.03	98.92	99.03	99.2	99.03	99.2	99.2	99.2	99.2	99.03	99.26	99.15	99.2	96.58	96.92	98.52	99.15	99.15	99.2	99.2	99.15	99.26	98.92	97.66	99.32	98.97	99.03	98.86	99.03	99.6	99.2	99.03	98.86	99.43	99.32	98.75	99.49	99.94	100	99.72	99.66	99.83	99.66	99.77
DQ025950	98.86	98.97	98.8	98.69	99.03	98.86	98.75	98.86	99.03	98.86	99.03	99.03	99.03	99.03	98.86	99.09	98.97	99.03	96.41	96.75	98.35	98.97	98.97	99.03	99.03	98.97	99.09	98.75	97.49	99.15	98.8	98.86	98.69	98.86	99.32	99.49	99.32	99.15	99.72	99.6	99.03	99.77	99.66	99.72	100	99.94	99.54	99.37	99.49
EU009203	98.8	98.92	98.75	98.63	98.97	98.8	98.69	98.8	98.97	98.8	98.97	98.97	98.97	98.97	98.8	99.03	98.92	98.97	96.35	96.7	98.29	98.92	98.92	98.97	98.97	98.92	99.03	98.69	97.44	99.09	98.75	98.8	98.63	98.8	99.26	99.43	99.26	99.09	99.66	99.54	98.97	99.72	99.6	99.66	99.94	100	99.49	99.32	99.43
JQ268284	98.97	99.09	98.92	98.8	99.15	98.97	98.86	98.97	99.15	98.97	99.15	99.15	99.15	99.15	98.97	99.2	99.09	99.15	96.52	96.87	98.46	99.09	99.09	99.15	99.15	99.09	99.2	98.86	97.61	99.26	98.92	98.97	98.8	98.97	99.54	99.03	98.86	98.69	99.26	99.37	98.75	99.32	99.77	99.83	99.54	99.49	100	99.6	99.83
JQ743894	98.8	98.92	98.75	98.63	98.97	98.8	98.69	98.8	98.97	98.8	98.97	98.97	98.97	98.97	98.8	99.03	98.92	98.97	96.35	96.7	98.29	98.92	98.92	98.97	98.97	98.92	99.03	98.69	97.44	99.09	98.75	98.8	98.63	98.8	99.37	98.86	98.69	98.52	99.09	99.09	98.52	99.15	99.6	99.66	99.37	99.32	99.6	100	99.54
KC881278	98.92	99.03	98.86	98.75	99.09	98.92	98.8	98.92	99.09	98.92	99.09	99.09	99.09	99.09	98.92	99.15	99.03	99.09	96.47	96.81	98.4	99.03	99.03	99.09	99.09	99.03	99.15	98.8	97.55	99.2	98.86	98.92	98.75	98.92	99.49	98.97	98.8	98.63	99.2	99.32	98.69	99.26	99.72	99.77	99.49	99.43	99.83	99.54	100
AB054221	99.03	99.15	98.97	98.86	99.2	99.03	98.92	99.03	99.2	99.03	99.2	99.2	99.2	99.2	99.03	99.26	99.15	99.2	96.58	96.92	98.52	99.15	99.15	99.2	99.2	99.15	99.26	98.92	97.55	99.32	98.97	99.03	98.86	99.03	99.15	99.43	99.26	99.09	99.66	99.66	99.09	99.6	99.37	99.43	99.72	99.66	99.37	99.2	99.32
EF599097	98.86	98.97	98.8	98.69	99.03	98.86	98.75	98.86	99.03	98.86	99.03	99.03	99.03	99.03	98.86	99.09	98.97	99.03	96.41	96.75	98.35	98.97	98.97	99.03	99.03	98.97	99.09	98.75	97.38	99.15	98.8	98.86	98.69	98.86	99.09	99.37	99.2	99.03	99.6	99.72	99.09	99.54	99.32	99.37	99.66	99.6	99.43	99.15	99.37
KT156832	99.43	99.54	99.37	99.26	99.6	99.43	99.32	99.43	99.6	99.43	99.6	99.6	99.6	99.6	99.43	99.66	99.54	99.6	96.98	97.32	98.92	99.54	99.54	99.6	99.6	99.54	99.66	99.43	98.06	99.72	99.37	99.43	99.15	99.43	99.32	98.92	98.75	98.58	99.15	99.15	98.58	99.2	99.43	99.49	99.32	99.26	99.43	99.26	99.37
GU380303	99.2	99.32	99.15	99.03	99.37	99.2	99.09	99.2	99.37	99.2	99.37	99.37	99.37	99.37	99.2	99.43	99.32	99.37	96.75	97.09	98.69	99.32	99.32	99.37	99.37	99.32	99.43	99.2	97.83	99.49	99.15	99.2	99.03	99.2	99.43	99.15	98.97	98.8	99.37	99.37	98.8	99.43	99.66	99.72	99.54	99.49	99.66	99.49	99.6
FJ005202	99.03	99.15	98.97	98.86	99.2	99.03	98.92	99.03	99.2	99.03	99.2	99.2	99.2	99.2	99.03	99.26	99.15	99.2	96.58	96.92	98.52	99.15	99.15	99.2	99.2	99.15	99.26	98.92	97.55	99.32	98.97	99.03	98.86	99.03	99.03	99.43	99.26	99.09	99.66	99.66	99.09	99.6	99.26	99.32	99.6	99.54	99.26	99.09	99.2
KF149963	98.97	99.09	98.92	98.8	99.15	98.97	98.86	98.97	99.15	98.97	99.15	99.15	99.15	99.15	98.97	99.2	99.09	99.15	96.52	96.87	98.46	99.09	99.09	99.15	99.15	99.09	99.2	98.86	97.49	99.26	98.92	98.97	98.92	98.97	98.97	99.37	99.2	99.03	99.6	99.6	99.03	99.54	99.2	99.26	99.54	99.49	99.2	99.03	99.15
KF149984	99.03	99.15	98.97	98.86	99.2	99.03	98.92	99.03	99.2	99.03	99.2	99.2	99.2	99.2	99.03	99.26	99.15	99.2	96.58	96.92	98.52	99.15	99.15	99.2	99.2	99.15	99.26	98.92	97.55	99.32	98.97	99.03	98.86	99.03	99.03	99.43	99.26	99.09	99.66	99.66	99.09	99.6	99.26	99.32	99.6	99.54	99.26	99.09	99.2
FJ005204	99.09	99.2	99.03	98.92	99.26	99.09	98.97	99.09	99.26	99.09	99.26	99.26	99.26	99.26	99.09	99.32	99.2	99.26	96.64	96.98	98.58	99.2	99.2	99.26	99.26	99.2	99.32	98.97	97.61	99.37	99.03	99.09	98.92	99.09	99.09	99.49	99.32	99.15	99.72	99.72	99.15	99.66	99.32	99.37	99.66	99.6	99.32	99.15	99.26
KC196108	99.03	99.15	98.97	98.86	99.2	99.03	98.92	99.03	99.2	99.03	99.2	99.2	99.2	99.2	99.03	99.26	99.15	99.2	96.58	96.92	98.52	99.15	99.15	99.2	99.2	99.15	99.26	98.92	97.55	99.32	98.97	99.03	98.86	99.03	99.03	99.43	99.26	99.09	99.66	99.66	99.09	99.6	99.26	99.32	99.6	99.54	99.26	99.09	99.2
KF149962	99.03	99.15	98.97	98.86	99.2	99.03	98.92	99.03	99.2	99.03	99.2	99.2	99.2	99.2	99.03	99.26	99.15	99.2	96.58	96.92	98.52	99.15	99.15	99.2	99.2	99.15	99.26	98.92	97.55	99.32	98.97	99.03	98.86	99.03	99.03	99.43	99.26	99.09	99.66	99.66	99.09	99.6	99.26	99.32	99.6	99.54	99.26	99.09	99.2
ON323043	99.43	99.54	99.37	99.26	99.6	99.43	99.32	99.54	99.6	99.43	99.6	99.6	99.6	99.6	99.43	99.54	99.54	99.6	96.98	97.32	98.92	99.54	99.54	99.6	99.49	99.43	99.66	99.43	98.06	99.6	99.49	99.54	99.15	99.43	98.75	98.58	98.4	98.23	98.8	98.8	98.23	98.75	98.86	98.92	98.75	98.69	98.86	98.69	98.8
ON323042	99.54	99.66	99.49	99.37	99.72	99.54	99.43	99.54	99.72	99.54	99.72	99.72	99.72	99.72	99.54	99.66	99.66	99.72	97.09	97.44	99.03	99.66	99.66	99.72	99.6	99.54	99.77	99.43	98.06	99.72	99.49	99.66	99.26	99.43	98.86	98.69	98.52	98.35	98.92	98.92	98.35	98.86	98.97	99.03	98.86	98.8	98.97	98.8	98.92
OQ868522	99.6	99.72	99.54	99.43	99.77	99.6	99.49	99.6	99.77	99.6	99.77	99.77	99.77	99.77	99.6	99.72	99.72	99.77	97.15	97.49	99.09	99.72	99.72	99.77	99.66	99.6	99.72	99.49	98.12	99.77	99.54	99.6	99.32	99.49	99.03	98.86	98.69	98.52	99.09	99.09	98.52	99.03	99.15	99.2	99.03	98.97	99.15	98.97	99.09
OQ868523	99.54	99.66	99.49	99.37	99.72	99.54	99.43	99.54	99.72	99.54	99.72	99.72	99.72	99.72	99.54	99.66	99.66	99.72	97.09	97.44	99.03	99.66	99.66	99.72	99.6	99.54	99.66	99.43	98.06	99.72	99.49	99.54	99.32	99.43	98.86	98.69	98.52	98.35	98.92	98.92	98.35	98.86	98.97	99.03	98.86	98.8	98.97	98.8	98.92
OQ868524	99.72	99.83	99.66	99.54	99.89	99.72	99.6	99.72	99.89	99.72	99.89	99.89	99.89	99.89	99.72	99.83	99.83	99.89	97.26	97.61	99.2	99.83	99.83	99.89	99.77	99.72	99.83	99.6	98.23	99.89	99.66	99.72	99.43	99.6	99.15	98.97	98.8	98.63	99.2	99.2	98.63	99.15	99.26	99.32	99.15	99.09	99.26	99.09	99.2
OQ868525	99.6	99.72	99.54	99.43	99.77	99.6	99.49	99.72	99.77	99.6	99.77	99.77	99.77	99.77	99.72	99.72	99.72	99.77	97.15	97.49	99.2	99.72	99.72	99.77	99.66	99.6	99.72	99.6	98.23	99.77	99.66	99.6	99.32	99.6	98.92	98.75	98.58	98.4	98.97	98.97	98.4	98.92	99.03	99.09	98.92	98.86	99.03	98.86	98.97
OQ868526	98.86	98.97	98.8	98.69	99.03	98.86	98.75	98.86	99.03	98.86	99.03	99.03	99.03	99.03	98.86	99.09	98.97	99.03	96.41	96.75	98.35	98.97	98.97	99.03	99.03	98.97	99.09	98.75	97.49	99.15	98.8	98.86	98.69	98.86	99.43	99.03	98.86	98.69	99.26	99.15	98.58	99.32	99.77	99.83	99.54	99.49	99.66	99.49	99.6
OQ868527	98.58	98.69	98.52	98.4	98.75	98.58	98.46	98.58	98.75	98.58	98.75	98.75	98.75	98.75	98.58	98.69	98.69	98.75	96.18	96.47	98.12	98.69	98.69	98.75	98.63	98.58	98.8	98.46	97.21	98.75	98.52	98.58	98.29	98.52	97.89	97.72	97.55	97.38	97.95	97.95	97.38	97.89	98.01	98.06	97.89	97.83	98.01	97.89	97.95
OQ868528	99.6	99.72	99.54	99.43	99.77	99.6	99.49	99.6	99.77	99.6	99.77	99.77	99.77	99.77	99.6	99.72	99.72	99.77	97.15	97.49	99.09	99.72	99.72	99.89	99.66	99.6	99.72	99.49	98.12	99.77	99.54	99.6	99.32	99.49	98.92	98.75	98.58	98.4	98.97	98.97	98.4	98.92	99.03	99.09	98.92	98.86	99.03	98.86	98.97
OQ868529	98.97	99.09	98.92	98.8	99.15	98.97	98.86	98.97	99.15	98.97	99.15	99.15	99.15	99.15	98.97	99.2	99.09	99.15	96.52	96.87	98.46	99.09	99.09	99.15	99.15	99.09	99.2	98.86	97.61	99.26	98.92	98.97	98.8	98.97	99.54	99.15	98.97	98.8	99.37	99.26	98.69	99.43	99.89	99.94	99.66	99.6	99.77	99.6	99.72
OQ868530	99.66	99.77	99.6	99.49	99.83	99.66	99.54	99.66	99.83	99.66	99.83	99.83	99.83	99.83	99.66	99.77	99.77	99.83	97.21	97.55	99.2	99.77	99.77	99.83	99.72	99.66	99.77	99.66	98.18	99.83	99.6	99.66	99.37	99.54	98.97	98.8	98.63	98.46	99.03	99.03	98.46	98.97	99.09	99.15	98.97	98.92	99.09	98.92	99.03
OQ868531	97.72	97.83	97.66	97.55	97.89	97.72	97.61	97.72	97.89	97.72	97.89	97.89	97.89	97.89	97.83	97.83	97.83	97.89	95.78	95.61	97.32	97.83	97.83	97.89	97.78	97.72	97.83	97.61	96.24	97.89	97.66	97.72	97.44	97.61	97.04	96.87	96.7	96.52	97.09	97.09	96.52	97.04	97.15	97.21	97.04	96.98	97.15	96.98	97.09
OQ868532	99.66	99.77	99.6	99.49	99.83	99.66	99.54	99.66	99.83	99.66	99.83	99.83	99.83	99.83	99.66	99.77	99.77	99.83	97.21	97.55	99.15	99.77	99.77	99.94	99.72	99.66	99.77	99.54	98.18	99.83	99.6	99.66	99.49	99.54	98.97	98.8	98.63	98.46	99.03	99.03	98.46	98.97	99.09	99.15	98.97	98.92	99.09	98.92	99.03
[truncated: 23 more columns]

## Sheet: Figure 1d
The pairwise identities (%) matrix of VP2 of 27 strains from Jiangsu province and reference strains
Identity = A/(A+B). A:the counts of same site in alignment locus; B: the counts of different site in alignment locus.
	JS2001	JS2002	JS2003	JS2004	JS2005	JS2006	JS2007	JS2101	JS2102	JS2103	JS2104	JS2105	JS2106	JS2201	JS2202	JS2203	JS2204	JS2205	JS2206	JS2207	JS2208	JS2301	JS2302	JS2303	JS2304	JS2305	JS2306	M38245	FJ197846	EU914139	M24003	M74849	AF306444	AY742933	KJ438805	KY386852	DQ025950	EU009203	JQ268284	JQ743894	KC881278	AB054221	EF599097	KT156832	GU380303	FJ005202	KF149963	KF149984	FJ005204
JS2001	-	99.26	99.37	99.32	99.43	97.89	95.21	99.37	99.54	99.37	98.8	99.49	99.49	99.49	98.29	99.49	99.43	99.15	99.49	99.32	99.43	98.86	99.43	99.43	99.32	99.43	99.32	98.46	98.29	98.12	98.69	98.69	98.12	98.75	98.75	98.8	98.63	98.58	98.75	98.58	98.69	98.8	98.63	99.2	98.97	98.8	98.75	98.8	98.86
JS2002	99.26	-	99.54	99.6	99.6	98.06	95.44	99.54	99.72	99.54	98.97	99.66	99.32	99.66	98.52	99.66	99.6	99.32	99.32	99.49	99.6	99.03	99.6	99.49	99.6	99.72	99.49	98.63	98.46	98.29	98.86	98.86	98.29	98.8	98.92	98.97	98.8	98.75	98.92	98.75	98.86	98.97	98.8	99.37	99.15	98.97	98.92	98.97	99.03
JS2003	99.37	99.54	-	99.6	99.72	98.18	95.5	99.66	99.83	99.66	99.2	99.77	99.43	99.77	98.58	99.77	99.72	99.43	99.43	99.6	99.72	99.15	99.72	99.6	99.6	99.72	99.6	98.75	98.58	98.4	98.97	98.97	98.4	98.92	99.03	99.09	98.92	98.86	99.03	98.86	98.97	99.09	98.97	99.49	99.26	99.09	99.03	99.09	99.15
JS2004	99.32	99.6	99.6	-	99.66	98.12	95.44	99.6	99.77	99.6	99.03	99.72	99.37	99.72	98.52	99.72	99.66	99.37	99.37	99.54	99.66	99.09	99.66	99.54	99.66	99.77	99.54	98.69	98.52	98.35	98.92	98.92	98.35	98.86	98.97	99.03	98.86	98.8	98.97	98.8	98.92	99.03	98.86	99.43	99.2	99.03	98.97	99.03	99.09
JS2005	99.43	99.6	99.72	99.66	-	98.35	95.56	99.72	99.89	99.72	99.15	99.83	99.49	99.83	98.63	99.89	99.77	99.49	99.49	99.66	99.83	99.26	99.77	99.66	99.66	99.77	99.66	98.92	98.75	98.58	99.15	99.15	98.58	99.09	99.2	99.26	99.09	99.03	99.2	99.03	99.15	99.26	99.09	99.66	99.43	99.26	99.2	99.26	99.32
JS2006	97.89	98.06	98.18	98.12	98.35	-	94.3	98.18	98.35	98.18	98.18	98.29	97.95	98.29	97.44	98.29	98.23	98.18	98.06	98.12	98.23	97.72	98.23	98.18	98.12	98.35	98.18	98.29	98.12	97.95	98.52	98.4	97.83	98.52	98.97	99.03	98.75	98.69	98.86	98.75	98.8	98.52	98.46	98.52	98.75	98.4	98.35	98.4	98.46
JS2007	95.21	95.44	95.5	95.44	95.56	94.3	-	95.5	95.67	95.5	94.93	95.61	95.27	95.61	94.81	95.61	95.56	95.33	95.27	95.44	95.56	95.1	95.56	95.44	95.44	95.56	95.44	94.59	94.42	94.25	94.81	94.81	94.25	94.76	94.87	94.93	94.76	94.7	94.87	94.7	94.81	94.99	94.76	95.33	95.1	94.93	94.87	94.93	94.99
JS2101	99.37	99.54	99.66	99.6	99.72	98.18	95.5	-	99.83	99.66	99.09	99.77	99.43	99.77	98.58	99.77	99.72	99.43	99.43	99.6	99.72	99.15	99.72	99.6	99.6	99.72	99.6	98.75	98.58	98.4	98.97	98.97	98.4	98.92	99.03	99.09	98.92	98.86	99.03	98.86	98.97	99.09	98.92	99.49	99.26	99.09	99.03	99.09	99.15
JS2102	99.54	99.72	99.83	99.77	99.89	98.35	95.67	99.83	-	99.83	99.26	99.94	99.6	99.94	98.75	99.94	99.89	99.6	99.6	99.77	99.89	99.32	99.89	99.77	99.77	99.89	99.77	98.92	98.75	98.58	99.15	99.15	98.58	99.09	99.2	99.26	99.09	99.03	99.2	99.03	99.15	99.26	99.09	99.66	99.43	99.26	99.2	99.26	99.32
JS2103	99.37	99.54	99.66	99.6	99.72	98.18	95.5	99.66	99.83	-	99.09	99.77	99.43	99.77	98.58	99.77	99.72	99.43	99.43	99.6	99.72	99.15	99.72	99.6	99.6	99.72	99.6	98.75	98.58	98.4	98.97	98.97	98.4	98.92	99.03	99.09	98.92	98.86	99.03	98.86	98.97	99.09	98.92	99.49	99.26	99.09	99.03	99.09	99.15
JS2104	98.8	98.97	99.2	99.03	99.15	98.18	94.93	99.09	99.26	99.09	-	99.2	98.86	99.2	98.01	99.2	99.15	98.86	98.86	99.03	99.15	98.58	99.15	99.03	99.03	99.15	99.03	98.63	98.46	98.29	98.86	98.86	98.29	98.92	99.03	99.09	98.8	98.75	99.03	98.86	98.97	98.86	98.8	98.92	99.15	98.97	98.92	99.09	99.03
JS2105	99.49	99.66	99.77	99.72	99.83	98.29	95.61	99.77	99.94	99.77	99.2	-	99.54	99.89	98.69	99.89	99.83	99.54	99.54	99.72	99.83	99.26	99.83	99.72	99.72	99.83	99.72	98.86	98.69	98.52	99.09	99.09	98.52	99.03	99.15	99.2	99.03	98.97	99.15	98.97	99.09	99.2	99.03	99.6	99.37	99.2	99.15	99.2	99.26
JS2106	99.49	99.32	99.43	99.37	99.49	97.95	95.27	99.43	99.6	99.43	98.86	99.54	-	99.54	98.35	99.54	99.49	99.2	99.54	99.37	99.49	98.92	99.49	99.49	99.37	99.49	99.37	98.52	98.35	98.18	98.75	98.75	98.18	98.8	98.8	98.86	98.69	98.63	98.8	98.63	98.75	98.86	98.69	99.26	99.03	98.86	98.8	98.86	98.92
JS2201	99.49	99.66	99.77	99.72	99.83	98.29	95.61	99.77	99.94	99.77	99.2	99.89	99.54	-	98.69	99.89	99.83	99.54	99.54	99.72	99.83	99.26	99.83	99.72	99.72	99.83	99.72	98.86	98.69	98.52	99.09	99.09	98.52	99.03	99.15	99.2	99.03	98.97	99.15	98.97	99.09	99.2	99.03	99.6	99.37	99.2	99.15	99.2	99.26
JS2202	98.29	98.52	98.58	98.52	98.63	97.44	94.81	98.58	98.75	98.58	98.01	98.69	98.35	98.69	-	98.69	98.63	98.46	98.35	98.63	98.63	98.12	98.63	98.52	98.52	98.63	98.52	97.66	97.49	97.32	97.89	97.89	97.32	97.83	97.95	98.01	97.83	97.78	97.95	97.83	97.89	98.01	97.83	98.4	98.18	98.01	97.95	98.01	98.06
JS2203	99.49	99.66	99.77	99.72	99.89	98.29	95.61	99.77	99.94	99.77	99.2	99.89	99.54	99.89	98.69	-	99.83	99.54	99.54	99.72	99.89	99.32	99.83	99.72	99.72	99.83	99.72	98.86	98.69	98.52	99.09	99.09	98.52	99.03	99.15	99.2	99.03	98.97	99.15	98.97	99.09	99.2	99.03	99.6	99.37	99.2	99.15	99.2	99.26
JS2204	99.43	99.6	99.72	99.66	99.77	98.23	95.56	99.72	99.89	99.72	99.15	99.83	99.49	99.83	98.63	99.83	-	99.49	99.49	99.66	99.77	99.32	99.77	99.66	99.66	99.77	99.66	98.8	98.63	98.46	99.03	99.03	98.46	98.97	99.09	99.15	98.97	98.92	99.09	98.92	99.03	99.15	98.97	99.54	99.32	99.15	99.09	99.15	99.2
JS2205	99.15	99.32	99.43	99.37	99.49	98.18	95.33	99.43	99.6	99.43	98.86	99.54	99.2	99.54	98.46	99.54	99.49	-	99.2	99.6	99.49	99.09	99.49	99.37	99.37	99.49	99.37	98.69	98.52	98.35	98.92	98.8	98.23	98.86	98.97	99.03	98.86	98.8	98.86	98.69	98.8	98.92	98.75	99.26	99.03	98.86	98.8	98.86	98.92
JS2206	99.49	99.32	99.43	99.37	99.49	98.06	95.27	99.43	99.6	99.43	98.86	99.54	99.54	99.54	98.35	99.54	99.49	99.2	-	99.37	99.49	99.03	99.49	99.49	99.37	99.6	99.49	98.63	98.46	98.52	98.86	98.86	98.29	98.92	98.92	98.97	98.8	98.75	98.92	98.75	98.86	98.97	98.8	99.37	99.15	98.97	98.92	98.97	99.03
JS2207	99.32	99.49	99.6	99.54	99.66	98.12	95.44	99.6	99.77	99.6	99.03	99.72	99.37	99.72	98.63	99.72	99.66	99.6	99.37	-	99.66	99.09	99.66	99.54	99.54	99.66	99.54	98.69	98.52	98.35	98.92	98.92	98.35	98.86	98.97	99.03	98.86	98.8	98.97	98.8	98.92	99.03	98.86	99.43	99.2	99.03	98.97	99.03	99.09
JS2208	99.43	99.6	99.72	99.66	99.83	98.23	95.56	99.72	99.89	99.72	99.15	99.83	99.49	99.83	98.63	99.89	99.77	99.49	99.49	99.66	-	99.32	99.77	99.66	99.66	99.77	99.66	98.8	98.63	98.46	99.03	99.03	98.46	98.97	99.09	99.15	98.97	98.92	99.09	98.92	99.03	99.15	98.97	99.54	99.32	99.15	99.09	99.15	99.2
JS2301	98.86	99.03	99.15	99.09	99.26	97.72	95.1	99.15	99.32	99.15	98.58	99.26	98.92	99.26	98.12	99.32	99.32	99.09	99.03	99.09	99.32	-	99.26	99.09	99.15	99.2	99.09	98.23	98.06	98.01	98.46	98.46	97.89	98.4	98.52	98.58	98.4	98.35	98.52	98.35	98.46	98.58	98.4	98.97	98.75	98.58	98.63	98.58	98.63
JS2302	99.43	99.6	99.72	99.66	99.77	98.23	95.56	99.72	99.89	99.72	99.15	99.83	99.49	99.83	98.63	99.83	99.77	99.49	99.49	99.66	99.77	99.26	-	99.66	99.66	99.77	99.66	98.8	98.63	98.46	99.03	99.03	98.46	98.97	99.09	99.15	98.97	98.92	99.09	98.92	99.03	99.15	98.97	99.54	99.32	99.15	99.09	99.15	99.2
JS2303	99.43	99.49	99.6	99.54	99.66	98.18	95.44	99.6	99.77	99.6	99.03	99.72	99.49	99.72	98.52	99.72	99.66	99.37	99.49	99.54	99.66	99.09	99.66	-	99.54	99.66	99.66	98.69	98.52	98.35	98.92	98.92	98.35	99.09	99.09	99.15	98.97	98.92	99.09	98.92	99.03	99.03	98.86	99.54	99.32	99.03	98.97	99.03	99.09
JS2304	99.32	99.6	99.6	99.66	99.66	98.12	95.44	99.6	99.77	99.6	99.03	99.72	99.37	99.72	98.52	99.72	99.66	99.37	99.37	99.54	99.66	99.15	99.66	99.54	-	99.77	99.54	98.69	98.52	98.35	98.92	98.92	98.35	98.86	98.97	99.03	98.86	98.8	98.97	98.8	98.92	99.03	98.86	99.43	99.2	99.03	98.97	99.03	99.09
JS2305	99.43	99.72	99.72	99.77	99.77	98.35	95.56	99.72	99.89	99.72	99.15	99.83	99.49	99.83	98.63	99.83	99.77	99.49	99.6	99.66	99.77	99.2	99.77	99.66	99.77	-	99.66	98.92	98.75	98.58	99.15	99.15	98.58	99.09	99.2	99.26	99.09	99.03	99.2	99.03	99.15	99.26	99.09	99.66	99.43	99.26	99.2	99.26	99.32
JS2306	99.32	99.49	99.6	99.54	99.66	98.18	95.44	99.6	99.77	99.6	99.03	99.72	99.37	99.72	98.52	99.72	99.66	99.37	99.49	99.54	99.66	99.09	99.66	99.66	99.54	99.66	-	98.69	98.52	98.35	98.92	98.92	98.35	98.97	99.09	99.15	98.97	98.92	99.09	98.92	99.03	99.03	98.86	99.54	99.32	99.03	98.97	99.03	99.09
M38245	98.46	98.63	98.75	98.69	98.92	98.29	94.59	98.75	98.92	98.75	98.63	98.86	98.52	98.86	97.66	98.86	98.8	98.69	98.63	98.69	98.8	98.23	98.8	98.69	98.69	98.92	98.69	-	99.83	99.54	99.66	99.54	98.97	99.49	99.15	99.2	99.49	99.43	99.03	98.86	98.97	99.43	99.37	98.92	99.15	99.43	99.37	99.43	99.49
FJ197846	98.29	98.46	98.58	98.52	98.75	98.12	94.42	98.58	98.75	98.58	98.46	98.69	98.35	98.69	97.49	98.69	98.63	98.52	98.46	98.52	98.63	98.06	98.63	98.52	98.52	98.75	98.52	99.83	-	99.37	99.49	99.37	98.8	99.32	98.97	99.03	99.32	99.26	98.86	98.69	98.8	99.26	99.2	98.75	98.97	99.26	99.2	99.26	99.32
EU914139	98.12	98.29	98.4	98.35	98.58	97.95	94.25	98.4	98.58	98.4	98.29	98.52	98.18	98.52	97.32	98.52	98.46	98.35	98.52	98.35	98.46	98.01	98.46	98.35	98.35	98.58	98.35	99.54	99.37	-	99.32	99.2	98.63	99.15	98.8	98.86	99.15	99.09	98.69	98.52	98.63	99.09	99.03	98.58	98.8	99.09	99.03	99.09	99.15
M24003	98.69	98.86	98.97	98.92	99.15	98.52	94.81	98.97	99.15	98.97	98.86	99.09	98.75	99.09	97.89	99.09	99.03	98.92	98.86	98.92	99.03	98.46	99.03	98.92	98.92	99.15	98.92	99.66	99.49	99.32	-	99.77	99.2	99.72	99.37	99.43	99.72	99.66	99.26	99.09	99.2	99.66	99.6	99.15	99.37	99.66	99.6	99.66	99.72
M74849	98.69	98.86	98.97	98.92	99.15	98.4	94.81	98.97	99.15	98.97	98.86	99.09	98.75	99.09	97.89	99.09	99.03	98.8	98.86	98.92	99.03	98.46	99.03	98.92	98.92	99.15	98.92	99.54	99.37	99.2	99.77	-	99.26	99.6	99.26	99.32	99.6	99.54	99.37	99.09	99.32	99.66	99.72	99.15	99.37	99.66	99.6	99.66	99.72
AF306444	98.12	98.29	98.4	98.35	98.58	97.83	94.25	98.4	98.58	98.4	98.29	98.52	98.18	98.52	97.32	98.52	98.46	98.23	98.29	98.35	98.46	97.89	98.46	98.35	98.35	98.58	98.35	98.97	98.8	98.63	99.2	99.26	-	99.03	98.69	98.75	99.03	98.97	98.75	98.52	98.69	99.09	99.09	98.58	98.8	99.09	99.03	99.09	99.15
AY742933	98.75	98.8	98.92	98.86	99.09	98.52	94.76	98.92	99.09	98.92	98.92	99.03	98.8	99.03	97.83	99.03	98.97	98.86	98.92	98.86	98.97	98.4	98.97	99.09	98.86	99.09	98.97	99.49	99.32	99.15	99.72	99.6	99.03	-	99.43	99.49	99.77	99.72	99.32	99.15	99.26	99.6	99.54	99.2	99.43	99.6	99.54	99.6	99.66
KJ438805	98.75	98.92	99.03	98.97	99.2	98.97	94.87	99.03	99.2	99.03	99.03	99.15	98.8	99.15	97.95	99.15	99.09	98.97	98.92	98.97	99.09	98.52	99.09	99.09	98.97	99.2	99.09	99.15	98.97	98.8	99.37	99.26	98.69	99.43	-	99.94	99.66	99.6	99.77	99.6	99.72	99.37	99.32	99.43	99.66	99.26	99.2	99.26	99.32
KY386852	98.8	98.97	99.09	99.03	99.26	99.03	94.93	99.09	99.26	99.09	99.09	99.2	98.86	99.2	98.01	99.2	99.15	99.03	98.97	99.03	99.15	98.58	99.15	99.15	99.03	99.26	99.15	99.2	99.03	98.86	99.43	99.32	98.75	99.49	99.94	-	99.72	99.66	99.83	99.66	99.77	99.43	99.37	99.49	99.72	99.32	99.26	99.32	99.37
DQ025950	98.63	98.8	98.92	98.86	99.09	98.75	94.76	98.92	99.09	98.92	98.8	99.03	98.69	99.03	97.83	99.03	98.97	98.86	98.8	98.86	98.97	98.4	98.97	98.97	98.86	99.09	98.97	99.49	99.32	99.15	99.72	99.6	99.03	99.77	99.66	99.72	-	99.94	99.54	99.37	99.49	99.72	99.66	99.32	99.54	99.6	99.54	99.6	99.66
EU009203	98.58	98.75	98.86	98.8	99.03	98.69	94.7	98.86	99.03	98.86	98.75	98.97	98.63	98.97	97.78	98.97	98.92	98.8	98.75	98.8	98.92	98.35	98.92	98.92	98.8	99.03	98.92	99.43	99.26	99.09	99.66	99.54	98.97	99.72	99.6	99.66	99.94	-	99.49	99.32	99.43	99.66	99.6	99.26	99.49	99.54	99.49	99.54	99.6
JQ268284	98.75	98.92	99.03	98.97	99.2	98.86	94.87	99.03	99.2	99.03	99.03	99.15	98.8	99.15	97.95	99.15	99.09	98.86	98.92	98.97	99.09	98.52	99.09	99.09	98.97	99.2	99.09	99.03	98.86	98.69	99.26	99.37	98.75	99.32	99.77	99.83	99.54	99.49	-	99.6	99.83	99.37	99.43	99.43	99.66	99.26	99.2	99.26	99.32
JQ743894	98.58	98.75	98.86	98.8	99.03	98.75	94.7	98.86	99.03	98.86	98.86	98.97	98.63	98.97	97.83	98.97	98.92	98.69	98.75	98.8	98.92	98.35	98.92	98.92	98.8	99.03	98.92	98.86	98.69	98.52	99.09	99.09	98.52	99.15	99.6	99.66	99.37	99.32	99.6	-	99.54	99.2	99.15	99.26	99.49	99.09	99.03	99.09	99.15
KC881278	98.69	98.86	98.97	98.92	99.15	98.8	94.81	98.97	99.15	98.97	98.97	99.09	98.75	99.09	97.89	99.09	99.03	98.8	98.86	98.92	99.03	98.46	99.03	99.03	98.92	99.15	99.03	98.97	98.8	98.63	99.2	99.32	98.69	99.26	99.72	99.77	99.49	99.43	99.83	99.54	-	99.32	99.37	99.37	99.6	99.2	99.15	99.2	99.26
AB054221	98.8	98.97	99.09	99.03	99.26	98.52	94.99	99.09	99.26	99.09	98.86	99.2	98.86	99.2	98.01	99.2	99.15	98.92	98.97	99.03	99.15	98.58	99.15	99.03	99.03	99.26	99.03	99.43	99.26	99.09	99.66	99.66	99.09	99.6	99.37	99.43	99.72	99.66	99.37	99.2	99.32	-	99.6	99.26	99.37	99.66	99.6	99.66	99.72
EF599097	98.63	98.8	98.97	98.86	99.09	98.46	94.76	98.92	99.09	98.92	98.8	99.03	98.69	99.03	97.83	99.03	98.97	98.75	98.8	98.86	98.97	98.4	98.97	98.86	98.86	99.09	98.86	99.37	99.2	99.03	99.6	99.72	99.09	99.54	99.32	99.37	99.66	99.6	99.43	99.15	99.37	99.6	-	99.2	99.43	99.6	99.54	99.6	99.66
KT156832	99.2	99.37	99.49	99.43	99.66	98.52	95.33	99.49	99.66	99.49	98.92	99.6	99.26	99.6	98.4	99.6	99.54	99.26	99.37	99.43	99.54	98.97	99.54	99.54	99.43	99.66	99.54	98.92	98.75	98.58	99.15	99.15	98.58	99.2	99.43	99.49	99.32	99.26	99.43	99.26	99.37	99.26	99.2	-	99.77	99.26	99.2	99.26	99.32
GU380303	98.97	99.15	99.26	99.2	99.43	98.75	95.1	99.26	99.43	99.26	99.15	99.37	99.03	99.37	98.18	99.37	99.32	99.03	99.15	99.2	99.32	98.75	99.32	99.32	99.2	99.43	99.32	99.15	98.97	98.8	99.37	99.37	98.8	99.43	99.66	99.72	99.54	99.49	99.66	99.49	99.6	99.37	99.43	99.77	-	99.49	99.43	99.49	99.54
FJ005202	98.8	98.97	99.09	99.03	99.26	98.4	94.93	99.09	99.26	99.09	98.97	99.2	98.86	99.2	98.01	99.2	99.15	98.86	98.97	99.03	99.15	98.58	99.15	99.03	99.03	99.26	99.03	99.43	99.26	99.09	99.66	99.66	99.09	99.6	99.26	99.32	99.6	99.54	99.26	99.09	99.2	99.66	99.6	99.26	99.49	-	99.83	99.89	99.94
KF149963	98.75	98.92	99.03	98.97	99.2	98.35	94.87	99.03	99.2	99.03	98.92	99.15	98.8	99.15	97.95	99.15	99.09	98.8	98.92	98.97	99.09	98.63	99.09	98.97	98.97	99.2	98.97	99.37	99.2	99.03	99.6	99.6	99.03	99.54	99.2	99.26	99.54	99.49	99.2	99.03	99.15	99.6	99.54	99.2	99.43	99.83	-	99.83	99.89
KF149984	98.8	98.97	99.09	99.03	99.26	98.4	94.93	99.09	99.26	99.09	99.09	99.2	98.86	99.2	98.01	99.2	99.15	98.86	98.97	99.03	99.15	98.58	99.15	99.03	99.03	99.26	99.03	99.43	99.26	99.09	99.66	99.66	99.09	99.6	99.26	99.32	99.6	99.54	99.26	99.09	99.2	99.66	99.6	99.26	99.49	99.89	99.83	-	99.94
FJ005204	98.86	99.03	99.15	99.09	99.32	98.46	94.99	99.15	99.32	99.15	99.03	99.26	98.92	99.26	98.06	99.26	99.2	98.92	99.03	99.09	99.2	98.63	99.2	99.09	99.09	99.32	99.09	99.49	99.32	99.15	99.72	99.72	99.15	99.66	99.32	99.37	99.66	99.6	99.32	99.15	99.26	99.72	99.66	99.32	99.54	99.94	99.89	99.94	-
KC196108	98.8	98.97	99.09	99.03	99.26	98.4	94.93	99.09	99.26	99.09	98.97	99.2	98.86	99.2	98.01	99.2	99.15	98.86	98.97	99.03	99.15	98.58	99.15	99.03	99.03	99.26	99.03	99.43	99.26	99.09	99.66	99.66	99.09	99.6	99.26	99.32	99.6	99.54	99.26	99.09	99.2	99.66	99.6	99.26	99.49	99.89	99.83	99.89	99.94
KF149962	98.8	98.97	99.09	99.03	99.26	98.4	94.93	99.09	99.26	99.09	98.97	99.2	98.86	99.2	98.01	99.2	99.15	98.86	98.97	99.03	99.15	98.69	99.15	99.03	99.03	99.26	99.03	99.43	99.26	99.09	99.66	99.66	99.09	99.6	99.26	99.32	99.6	99.54	99.26	99.09	99.2	99.66	99.6	99.26	99.49	99.89	99.94	99.89	99.94
ON323043	99.2	99.37	99.49	99.43	99.54	98.01	95.38	99.49	99.66	99.49	98.92	99.6	99.26	99.6	98.52	99.6	99.66	99.26	99.37	99.43	99.54	99.09	99.54	99.43	99.43	99.54	99.54	98.58	98.4	98.23	98.8	98.8	98.23	98.75	98.86	98.92	98.75	98.69	98.86	98.69	98.8	98.92	98.75	99.32	99.09	98.92	98.86	98.92	98.97
ON323042	99.32	99.49	99.6	99.54	99.66	98.12	95.5	99.6	99.77	99.6	99.03	99.72	99.37	99.72	98.63	99.72	99.77	99.37	99.37	99.54	99.66	99.2	99.66	99.54	99.54	99.66	99.54	98.69	98.52	98.35	98.92	98.92	98.35	98.86	98.97	99.03	98.86	98.8	98.97	98.8	98.92	99.03	98.86	99.43	99.2	99.03	98.97	99.03	99.09
OQ868522	99.37	99.54	99.66	99.6	99.83	98.29	95.5	99.66	99.83	99.66	99.09	99.77	99.43	99.77	98.58	99.77	99.72	99.43	99.43	99.6	99.72	99.15	99.72	99.6	99.6	99.72	99.6	98.86	98.69	98.52	99.09	99.09	98.52	99.03	99.15	99.2	99.03	98.97	99.15	98.97	99.09	99.2	99.03	99.6	99.37	99.2	99.15	99.2	99.26
OQ868523	99.32	99.49	99.6	99.54	99.66	98.12	95.44	99.6	99.77	99.6	99.15	99.72	99.37	99.72	98.52	99.72	99.66	99.37	99.37	99.54	99.66	99.09	99.66	99.54	99.54	99.66	99.54	98.69	98.52	98.35	98.92	98.92	98.35	98.86	98.97	99.03	98.86	98.8	98.97	98.8	98.92	99.03	98.86	99.43	99.2	99.03	98.97	99.03	99.09
OQ868524	99.49	99.66	99.77	99.72	99.94	98.4	95.61	99.77	99.94	99.77	99.2	99.89	99.54	99.89	98.69	99.89	99.83	99.54	99.54	99.72	99.83	99.26	99.83	99.72	99.72	99.83	99.72	98.97	98.8	98.63	99.2	99.2	98.63	99.15	99.26	99.32	99.15	99.09	99.26	99.09	99.2	99.32	99.15	99.72	99.49	99.32	99.26	99.32	99.37
OQ868525	99.37	99.54	99.66	99.6	99.72	98.18	95.5	99.66	99.83	99.66	99.09	99.77	99.43	99.77	98.58	99.77	99.72	99.43	99.54	99.6	99.83	99.15	99.72	99.6	99.6	99.72	99.72	98.75	98.58	98.4	98.97	98.97	98.4	98.92	99.03	99.09	98.92	98.86	99.03	98.86	98.97	99.09	98.92	99.49	99.26	99.09	99.03	99.09	99.15
OQ868526	98.63	98.8	98.92	98.97	99.09	98.86	94.76	98.92	99.09	98.92	98.92	99.03	98.69	99.03	97.83	99.03	98.97	98.86	98.8	98.86	98.97	98.4	98.97	98.97	98.86	99.09	98.97	99.03	98.86	98.69	99.26	99.15	98.58	99.32	99.77	99.83	99.54	99.49	99.66	99.49	99.6	99.26	99.2	99.32	99.54	99.15	99.09	99.15	99.2
OQ868527	98.35	98.52	98.63	98.58	98.69	97.32	94.47	98.63	98.8	98.63	98.12	98.75	98.4	98.75	97.89	98.75	98.8	98.4	98.4	98.58	98.69	98.23	98.69	98.58	98.58	98.69	98.58	97.72	97.55	97.38	97.95	97.95	97.38	97.89	98.01	98.06	97.89	97.83	98.01	97.89	97.95	98.06	97.89	98.46	98.23	98.06	98.01	98.06	98.12
OQ868528	99.37	99.54	99.66	99.6	99.72	98.18	95.5	99.66	99.83	99.66	99.09	99.77	99.43	99.77	98.58	99.77	99.72	99.43	99.43	99.6	99.72	99.15	99.72	99.6	99.6	99.72	99.6	98.75	98.58	98.4	98.97	98.97	98.4	98.92	99.03	99.09	98.92	98.86	99.03	98.86	98.97	99.09	98.92	99.49	99.26	99.09	99.03	99.09	99.15
OQ868529	98.75	98.92	99.03	98.97	99.2	98.97	94.87	99.03	99.2	99.03	99.03	99.15	98.8	99.15	97.95	99.15	99.09	98.97	98.92	98.97	99.09	98.52	99.09	99.09	98.97	99.2	99.09	99.15	98.97	98.8	99.37	99.26	98.69	99.43	99.89	99.94	99.66	99.6	99.77	99.6	99.72	99.37	99.32	99.43	99.66	99.26	99.2	99.26	99.32
OQ868530	99.43	99.6	99.72	99.66	99.77	98.23	95.56	99.72	99.89	99.72	99.15	99.83	99.49	99.83	98.63	99.83	99.77	99.49	99.49	99.66	99.77	99.2	99.77	99.66	99.66	99.77	99.66	98.8	98.63	98.46	99.03	99.03	98.46	98.97	99.09	99.15	98.97	98.92	99.09	98.92	99.03	99.15	98.97	99.54	99.32	99.15	99.09	99.15	99.2
OQ868531	97.49	97.66	97.78	97.72	97.83	96.41	93.85	97.78	97.95	97.78	97.21	97.89	97.61	97.89	96.7	97.89	97.83	97.55	97.55	97.72	97.95	97.26	97.83	97.72	97.72	97.83	97.72	96.87	96.7	96.52	97.09	97.09	96.52	97.04	97.15	97.21	97.04	96.98	97.15	96.98	97.09	97.21	97.15	97.61	97.38	97.21	97.15	97.21	97.26
OQ868532	99.43	99.6	99.72	99.66	99.77	98.23	95.56	99.72	99.89	99.72	99.15	99.83	99.49	99.83	98.63	99.83	99.77	99.49	99.49	99.66	99.77	99.2	99.77	99.66	99.66	99.77	99.66	98.8	98.63	98.46	99.03	99.03	98.46	98.97	99.09	99.15	98.97	98.92	99.09	98.92	99.03	99.15	98.97	99.54	99.32	99.15	99.09	99.15	99.2
[truncated: 15 more columns]
